# Supplementary material for: Leveraging single-cell genomics to expand the fungal tree of life
Source: Nat Microbiol. 2018 Oct 8;3(12):1417–28. doi: 10.1038/s41564-018-0261-0 (PMC6784888; doi:10.1038/s41564-018-0261-0)
Supplement: Supplementary file 3 — Select statistics for all sequenced libraries from each target species. [file 41564_2018_261_MOESM3_ESM.xlsx]

## Sheet: Sheet1
Supplementary Table 1. Select statistics for all sequenced libraries from each target species.
Species	Cell Morphology	# cells	Library Name	Assembly size (MB)	CEGMA (%)
Metschnikowia bicuspidata	2.5x13 μm	1	UOTN	5.96	79
		1	UOTT	7.38	88.4
		1	UOTS	4.02	62.4
		10	UOTP	6.93	84.9
		100	UOTO	9.94	96.7
Syncephalis pseudoplumigaleata	3x6 μm	1	AOWSU	3.015	36
		1	ATXUU	2.017	31.4
		1	ATXUW	1.419	26
		30	ATXUX	3.791	41.9
		30	ATXUY	5.016	48.9
		30	ATXUZ	2.121	31.9
		30	ATXUN	3.655	41.5
		30	AOWSO	0.971	9.8
		100	AOWSP	3.679	40.4
		100	AOWSS	7.058	53.5
		100	AOWST	2.504	33
		100	AOWSW	9.394	67.5
		100	AOWSX	3.974	40.4
		100	ATXUP	2.433	29.5
		100	ATXUS	2.564	32.8
		100	ATXUO	4.8	45.2
		100	ATXUT	1.05	18.1
Piptocephalis cylindrospora	2x5 μm	1	NUXT	0.242	9.6
		1	NUXO	6.366	58.5
		1	NUXP	3.265	40.4
		1	NUXW	0.247	6.3
		1	ACACX	0.125	3.3
		1	ACACY	0.174	2.8
		1	ACACZ	0.208	5.5
		1	ACAGA	0.114	0.9
		100	ACACW	4.322	45.9
Thamnocephalis sphaerospora	6x6 μm	1	ATXWC	0.131	0.4
		1	ATXWG	3.903	38.4
		1	ATXWH	4.292	36.5
		1	ATXWP	0.506	8.3
		1	ATXWS	5.634	49.1
		1	ATXWT	3.128	31.2
		1	ATXWU	9.613	60
		50	ATXWA	1.763	22.3
		50	ATXWB	4.346	37.1
		50	ATXWN	5.932	43.7
		50	ATXWO	5.875	43.4
Dimargaris cristalligena	5x8 μm	1	AHSAG	19.858	82.3
		1	AHPZP	8.045	45.6
		1	AHPZS	11.154	54.8
		1	AHPZT	7.572	43
		1	AHPZU	19.885	83
		1	AHPZW	12.046	57.9
		1	AHPZX	17.531	77.1
		1	AHSAA	18.577	75.8
		50	AHSAC	31.386	98.7
		100	AHPZO	22.465	85.4
		100	AHPZY	27.6	95.6
		100	AHPZZ	27.481	95.6
		100	AHSAB	29.08	94.8
		100	AHPZN	23.593	87.8
Caulochytrium protostelioides	3x5 μm	1	TAUN	0.498	2.83
		10	TAUB	0.451	6.5502
		100	TAUO	4.95	49.78
		100	TAUH	7.026	62
		100	TAUG	1.16	17.46
		100	TAUC	3.767	39.95
Blyttiomyces helicus	5x5 μm	1	ABWUC	16.415	42.4
		1	ABWUG	17.559	43.9
		1	ABWUH	12.711	37.3
		1	ABWUN	21.064	46.7
		100	ABWTZ	27.858	52.6
		100	ABWUA	30.371	62.7
		100	ABWUB	25.763	57
Rozella allomycis	5x7 μm	1	NTBY	3.3	49.6
		1	AUAAB	2.37	36
		1	NTBZ	1.68	33.6
		1	AUAAC	2.42	38
		1	NTCA	2.296	41.5
		1	AUAAG	4.13	53.9
		1	AUAAS	1.4	26.6
		1	AUAAH	1.27	27.9
		1	AUAAN	1.42	28.2
		1	AUAAO	4.45	59.6
		1	AUAAP	4.041	52.4
		100	NTBX	6.587	81.7
		100	NTCB	9.107	86.7
		100	NTBW	9.424	86.7
Bold = Incorporated into co-assembly
Underlined = Annotated using JGI Annotation Pipeline
