# Supplementary material for: Leveraging single-cell genomics to expand the fungal tree of life
Source: Nat Microbiol. 2018 Oct 8;3(12):1417–28. doi: 10.1038/s41564-018-0261-0 (PMC6784888; doi:10.1038/s41564-018-0261-0)
Supplement: Supplementary file 4 — Descriptions and sources for fungal and outgroup proteomes used in comparative analyses. [file 41564_2018_261_MOESM4_ESM.xlsx]

## Sheet: Fungi
Supplementary Table 2. Descriptions and sources for fungal and outgroup proteomes used in comparative analyses.
Sub-/Phylum	Class	Species	Guild	Status	Source
Pucciniomycotina	Pucciniomycetes	Puccinia graminis f sp. tritici	Plant Pathogen	Non free-living	http://genome.jgi.doe.gov/Pucgr2
Ustilaginomycotina	Ustilaginomycetes	Ustilago maydis	Plant Pathogen	Non free-living	http://genome.jgi.doe.gov/Ustma1
	Malasseziomycetes	Malassezia globosa	Animal Associate	Non free-living	http://genome.jgi.doe.gov/Malgl1
Agaricomycotina	Agaricomycetes	Laccaria bicolor	Mycorrhizal	Non free-living	http://genome.jgi.doe.gov/Lacbi2
	Tremellomycetes	Tremella mesenterica	Mycoparasite (facultative)	Free-living	http://genome.jgi.doe.gov/Treme1
		Naematelia encephala*	Mycoparasite (facultative)	--	http://genome.jgi.doe.gov/Treen1
	Dacrymycetes	Dacryopinax primogenitus	Saprobe	Free-living	http://genome.jgi.doe.gov/Dacsp1
Pezizomycotina	Pezizomycetes	Pyronema confluens	Saprobe	Free-living	http://genome.jgi.doe.gov/Pyrco1
	Orbiliomycetes	Arthrobotrys oligospora	Animal Pathogen	Free-living	http://genome.jgi.doe.gov/Artol1
	Eurotiomycetes	Aspergillus fumigatus	Saprobe	Free-living	http://genome.jgi.doe.gov/Aspfu1
	Dothideomycetes	Stagonospora nodorum	Plant Pathogen	Free-living	http://genome.jgi.doe.gov/Stano2
	Leotiomycetes	Botrytis cinerea	Plant Pathogen	Free-living	http://genome.jgi.doe.gov/Botci1
	Sordariomycetes	Neurospora crassa	Saprobe	Free-living	http://genome.jgi.doe.gov/Neucr2
		Trichoderma virens	Mycoparasite (facultative)	Free-living	http://genome.jgi.doe.gov/TriviGv29_8_2
		Trichoderma atroviride*	Mycoparasite (facultative)	--	http://genome.jgi.doe.gov/Triat2
Saccharomycotina	Saccharomycetes	Saccharomyces cerevisiae	Saprobe	Free-living	http://genome.jgi.doe.gov/Sacce1
		Yarrowia lipolytica	Saprobe	Free-living	http://genome.jgi.doe.gov/Yarli1
		Metschnikowia bicuspidata	Animal Pathogen	Single-cell	http://genome.jgi.doe.gov/Metbi_SCcomb
		Metschnikowia bicuspidata NRRL YB-4993	Animal Pathogen	Non free-living	http://genome.jgi.doe.gov/Metbi1
Taphrinomycotina	Schizosaccharomycetes	Schizosaccharomyces pombe	Saprobe	Free-living	http://genome.jgi.doe.gov/Schpo1
	Pneumocystidiomycetes	Pneumocystis jirovecii	Animal Pathogen	Non free-living	http://genome.jgi.doe.gov/Pneji1
	Taphrinomycetes	Taphrina deformans	Plant Pathogen	Non free-living	http://genome.jgi.doe.gov/Tapde1_1
Glomeromycota	Glomeromycetes	Rhizophagus irregularis	Mycorrhizal	Non free-living	http://genome.jgi.doe.gov/Gloin1
Mucoromycotina	Mortierellomycetes	Mortierella elongata	Saprobe/ Plant Associate	Free-living	http://genome.jgi.doe.gov/Morel2
	i.c.	Rhizopus oryzae	Saprobe	Free-living	http://genome.jgi.doe.gov/Rhior3
		Hesseltinella vesiculosa	Saprobe	Free-living	http://genome.jgi.doe.gov/Hesve2finisherSC
Zoopagomycotina	i.c.	Syncephalis pseudoplumigaleata	Mycoparasite (obligate)	Single-cell	http://genome.jgi.doe.gov/Synps1
		Piptocephalis cylindrospora	Mycoparasite (obligate)	Single-cell	http://genome.jgi.doe.gov/Pipcy3_1
		Thamnocephalis sphaerospora	Mycoparasite (obligate)	Single-cell	http://genome.jgi.doe.gov/Thasp1
Entomophthoromycotina	i.c.	Conidiobolus coronatus	Animal Pathogen	Free-living	http://genome.jgi.doe.gov/Conco1
Kickxellomycotina	i.c.	Coemansia reversa	Saprobe	Free-living	http://genome.jgi.doe.gov/Coere1
		Linderina pennispora	Saprobe	Free-living	http://genome.jgi.doe.gov/Linpe1
		Dimargaris cristalligena	Mycoparasite (obligate)	Single-cell	http://genome.jgi.doe.gov/DimcrSC1
Blastocladiomycota	Blastocladiomycetes	Catenaria anguillulae	Animal Pathogen	Free-living	http://genome.jgi.doe.gov/Catan2
		Allomyces macrogynus	Saprobe	Free-living	http://www.ncbi.nlm.nih.gov/bioproject/20563
Chytridiomycota	Chytridiomycetes	Batrachochytrium dendrobatidis	Animal Pathogen	Free-living	http://genome.jgi.doe.gov/Batde5
		Rhizoclosmatium globosum	Saprobe	Free-living	http://genome.jgi.doe.gov/Rhihy1
		Spizellomyces punctatus	Saprobe	Free-living	http://www.ncbi.nlm.nih.gov/bioproject/37881
		Caulochytrium protostelioides (isolate)	Mycoparasite (obligate)	Single-cell; Isolate	http://genome.jgi.doe.gov/Caupr1
		Caulochytrium protostelioides	Mycoparasite (obligate)	Single-cell	http://genome.jgi.doe.gov/Caupr_SCcomb
		Blyttiomyces helicus	Saprobe	Single-cell	http://genome.jgi.doe.gov/Blyhe1
	Monoblepharidomycetes	Gonapodya prolifera	Saprobe	Free-living	http://genome.jgi.doe.gov/Ganpr1
Neocallimastigomycota	Neocallimastigomycetes	Piromyces sp. finn	Saprobe	Non free-living	http://genome.jgi.doe.gov/Pirfi3
		Anaeromyces sp. S4	Saprobe	Non free-living	http://genome.jgi.doe.gov/Anasp1
Cryptomycota	i.c.	Rozella allomycis (isolate)	Mycoparasite (obligate)	Single-cell; Isolate	http://genome.jgi.doe.gov/Rozal1_1
		Rozella allomycis	Mycoparasite (obligate)	Single-cell	http://genome.jgi.doe.gov/Rozal_SC1
Microsporidia	i.c.	Mitosporidium daphniae	Animal Pathogen	Non free-living	http://www.ncbi.nlm.nih.gov/bioproject/243305
Chordata	Ascidiacea	Ciona intestinalis	Outgroup	Outgroup	http://genome.jgi.doe.gov/Cioin2
Arthropoda	Branchiopoda	Daphnia pulex	Outgroup	Outgroup	http://genome.jgi.doe.gov/Dappu1
Amoebozoa	Dictyostelia	Dictyostelium purpureum	Outgroup	Outgroup	http://genome.jgi.doe.gov/Dicpu1
Choanozoa	Choanoflagellatea	Monosiga brevicollis	Outgroup	Outgroup	http://genome.jgi.doe.gov/Monbr1
Bacillariophyta	Coscinodiscophyceae	Thalassiosira pseudonana	Outgroup	Outgroup	http://genome.jgi.doe.gov/Thaps3
Rhodophyta	Cyanidiophyceae	Cyanidioschyzon merolae	Outgroup	Outgroup	https://www.ncbi.nlm.nih.gov/bioproject/10792
Chlorophyta	Chlorophyceae	Chlamydomonas reinhardtii	Outgroup	Outgroup	http://genome.jgi.doe.gov/Chlre4
Apicomplexa	Conoidasida	Toxoplasma gondii	Outgroup	Outgroup	https://www.ncbi.nlm.nih.gov/bioproject/32719
Heterokontophyta	Oomycota	Phytophthora sojae	Outgroup	Outgroup	http://genome.jgi.doe.gov/Physo3
Apicomplexa	Aconoidasida	Plasmodium falciparum	Outgroup	Outgroup	https://www.ncbi.nlm.nih.gov/bioproject/148
Cercozoa	Chlorarachniophyceae	Bigelowiella natans	Outgroup	Outgroup	http://genome.jgi.doe.gov/Bigna1
Cryptophyta	Cryptophyceae	Guillardia theta	Outgroup	Outgroup	http://genome.jgi.doe.gov/Guith1
Haptophyta	Prymnesiophyceae	Emiliania huxleyi	Outgroup	Outgroup	http://genome.jgi.doe.gov/Emihu1
Percolozoa	Heterolobosea	Naegleria gruberi	Outgroup	Outgroup	http://genome.jgi.doe.gov/Naegr1
Opisthokonta	Filasterea	Capsaspora owczarzaki	Outgroup	Outgroup	https://www.ncbi.nlm.nih.gov/bioproject/20341
* Used for for CAZyme / protease comparision but not phylogenetic tree-building
