# Supplementary material for: Leveraging single-cell genomics to expand the fungal tree of life
Source: Nat Microbiol. 2018 Oct 8;3(12):1417–28. doi: 10.1038/s41564-018-0261-0 (PMC6784888; doi:10.1038/s41564-018-0261-0)
Supplement: Supplementary file 5 — Summary of tree phylogenies generated using select individual libraries. [file 41564_2018_261_MOESM5_ESM.xlsx]

## Sheet: Summary_individualLibrary
Supplementary Table 3. Summary of tree phylogenies generated using select individual libraries.
Species	Library	Cells	Asm Size (MB)	CEGMA	Total Genesa	Genes Usedb	Total Clustersc	Consistent?	Sister (if inconsistent)
D. cristalligena	AHPZO	100	22.02	86.8996	5349	776	1082	Yes	--
	AHPZY	100	27.56	96.5066	6928	989	1100	Yes	--
	AHPZZ	100	27.48	96.5066	6941	979	1099	Yes	--
	AHSAB	100	27.53	95.1965	6940	976	1101	Yes	--
	AHPZN	100	23.59	88.6463	5802	830	1096	Yes	--
	AHSAC	50	30.82	98.9083	7384	1091	1108	Yes	--
	AHSAG	1	19.86	83.6245	5094	715	1077	Yes	--
	AHPZP	1	8.05	48.2533	1943	300	1056	Yes	--
	AHPZS	1	11.15	56.9869	2663	378	1058	Yes	--
	AHPZT	1	7.57	46.2882	1761	261	1055	Yes	--
	AHPZU	1	19.89	85.3712	5069	735	1086	Yes	--
	AHPZW	1	12.05	62.0087	2993	428	1067	Yes	--
	AHPZX	1	17.53	79.476	4377	645	1073	Yes	--
	AHSAA	1	18.45	76.6376	4693	656	1078	Yes	--
C. protostelioides	TAUO	100	4.87	50	1466	298	1104	Yes	--
	TAUG	100	1.21	17.0306	345	60	1091	No	Basal to chytridiomycetes
	TAUC	100	3.83	40.6114	1150	233	1101	Yes	--
	TAUH	100	7.17	63.3188	2195	434	1113	Yes	--
	TAUB	10	0.49	6.5502	99	25	1090	No	B. dendrobatidis
	TAUN	1	0.55	3.0568	111	15	1091	Yes	--
M. bicuspidata	UOTO	100	10.24	96.0699	4313	978	1107	Yes	--
	UOTP	10	6.92	85.3712	3211	755	1090	Yes	--
	UOTN	1	5.99	79.476	2782	660	1092	Yes	--
	UOTT	1	7.39	87.9913	3453	776	1089	Yes	--
	UOTS	1	4.03	62.2271	1939	460	1077	Yes	--
R. allomycis	NTCB	100	9.08	86.6812	4408	809	1120	Yes	--
	NTBW	100	9.4	87.3362	4617	832	1124	Yes	--
	NTBX	100	8.08	87.9913	4351	855	1121	Yes	--
	AUAAB	1	2.37	38.4279	1153	217	1092	Yes	--
	AUAAC	1	2.42	40.393	1281	207	1093	Yes	--
	AUAAG	1	4.13	56.9869	2076	390	1104	Yes	--
	AUAAH	1	1.27	33.4061	658	143	1090	Yes	--
	AUAAN	1	1.42	31.441	692	124	1093	Yes	--
	AUAAO	1	4.45	63.3188	2337	463	1110	Yes	--
	AUAAP	1	4.04	55.0218	1999	399	1103	Yes	--
	AUAAS	1	1.4	27.0742	679	138	1091	Yes	--
	NTBY	1	3.28	54.5852	1734	354	1100	Yes	--
	NTBZ	1	1.69	34.9345	869	173	1095	No	Blastocladiomycota
	NTCA	1	1.77	42.1397	950	209	1096	Yes	--
a total gene count for that library
b number of genes incorporated into orthogroups
c total number of orthologous gene clusters used in tree-building
