# Supplementary material for: Leveraging single-cell genomics to expand the fungal tree of life
Source: Nat Microbiol. 2018 Oct 8;3(12):1417–28. doi: 10.1038/s41564-018-0261-0 (PMC6784888; doi:10.1038/s41564-018-0261-0)
Supplement: Supplementary file 6 — Abundance counts of different chitinase and related CAZyme families among the target genomes. [file 41564_2018_261_MOESM6_ESM.xlsx]

## Sheet: Sheet1
Supplementary Table 4. Abundance counts of different chitinase and related CAZyme families among the target genomes
Family	R. allomycis	B. helicus	C. protostelioides	D. cristalligena	P. cylindrospora	T. sphaerospora	S. pseudoplumigaleata	M. bicuspidata
GT1	4	4	0	2	2	4	6	3
GT2	5	18	7	6	8	10	10	6
GT3	1	1	1	1	1	1	1	1
GT4	5	4	2	4	0	5	3	4
GT5	2	0	1	0	1	0	1	0
GT8	0	1	1	1	0	2	0	0
GT10	1	0	0	0	0	0	0	0
GT12	0	1	0	0	0	0	0	0
GT13	1	1	0	0	0	0	0	0
GT14	2	0	2	0	0	0	0	0
GT15	4	1	0	6	1	0	0	4
GT17	1	0	0	0	0	0	0	0
GT20	1	2	1	3	2	2	2	3
GT21	1	0	0	1	1	0	0	1
GT22	3	2	1	2	3	3	4	4
GT23	1	1	0	0	0	0	0	0
GT24	1	0	0	1	0	1	1	1
GT25	0	0	0	10	0	0	0	0
GT31	2	4	0	0	3	2	0	0
GT32	0	5	0	0	1	0	0	3
GT33	1	1	0	1	0	1	0	1
GT34	0	0	0	0	0	1	1	2
GT35	1	1	0	1	1	1	0	1
GT37	0	1	0	0	0	0	0	0
GT39	1	1	3	4	2	2	5	4
GT41	0	1	0	1	1	2	1	0
GT47	0	1	0	0	0	0	0	0
GT48	0	0	0	1	0	1	1	5
GT49	1	0	0	0	1	2	0	0
GT50	1	0	2	1	0	1	1	1
GT57	2	1	1	2	1	2	1	2
GT58	1	1	0	0	1	0	0	1
GT59	1	0	0	1	1	1	0	0
GT60	0	0	0	0	0	1	0	0
GT61	1	1	0	0	0	0	0	0
GT62	0	1	0	0	0	1	2	2
GT64	0	3	0	0	0	0	0	0
GT66	1	1	0	1	0	1	1	1
GT71	0	13	1	0	0	0	0	3
GT76	1	1	0	1	1	1	1	1
GT91	3	0	0	0	0	0	0	0
GH1	0	2	0	0	0	0	0	0
GH2	1	1	1	0	0	0	0	0
GH3	0	0	0	1	0	0	0	1
GH5	2	4	2	2	1	1	4	4
GH6	0	3	0	0	0	0	0	0
GH8	0	0	0	0	0	1	1	0
GH9	0	0	0	0	2	0	3	0
GH13	2	3	5	2	1	2	3	6
GH15	0	4	2	2	2	2	2	1
GH16	1	6	2	13	1	9	7	7
GH17	0	0	0	2	1	3	2	7
GH18	3	11	1	10	5	9	6	1
GH19	3	0	0	3	3	0	0	0
GH20	0	0	1	2	2	3	0	0
GH23	0	0	0	1	0	0	1	0
GH26	0	15	3	0	0	0	0	0
GH27	0	2	0	0	0	0	0	0
GH28	0	18	0	0	0	0	0	0
GH30	0	0	1	0	0	0	0	0
GH31	2	2	0	2	1	3	1	1
GH35	0	6	0	1	0	0	0	0
GH37	6	1	1	2	0	2	2	1
GH38	2	1	0	0	0	1	1	1
GH43	0	8	0	0	0	0	0	0
GH46	0	0	0	0	1	2	2	0
GH47	3	1	0	6	2	3	4	2
GH63	1	0	0	1	0	1	1	1
GH65	0	0	0	0	0	0	0	3
GH71	0	0	1	0	0	0	0	0
GH72	0	0	0	2	0	1	1	4
GH76	0	0	1	0	0	0	0	2
GH77	0	0	1	0	0	0	0	0
GH81	0	0	0	0	0	2	1	1
GH85	1	1	0	0	0	0	0	0
GH114	0	0	1	0	0	0	0	0
GH125	0	0	0	0	0	0	0	1
GH128	0	0	1	0	0	0	0	0
GH132	0	0	0	0	0	1	1	2
GH133	1	1	0	1	1	1	1	1
PL14	0	0	0	0	3	0	0	0
CE4	6	12	1	2	7	11	5	1
CE8	0	5	0	0	0	0	0	0
CE9	0	0	0	1	1	1	1	0
CE12	0	6	0	0	0	0	0	0
CE16	0	1	0	1	0	4	4	0
CBM1	0	3	0	0	0	0	0	0
CBM12	0	1	0	0	0	0	0	0
CBM13	0	6	0	0	0	0	0	0
CBM18	0	0	0	23	0	0	4	1
CBM19	0	0	0	1	0	0	1	0
CBM21	0	0	0	1	0	1	0	1
CBM43	0	0	0	2	0	1	1	3
CBM48	3	3	1	2	0	2	2	5
CBM52	0	0	0	0	0	1	0	0
CBM63	0	0	0	0	0	0	1	0
AA1	0	3	3	0	4	0	0	0
AA2	0	4	0	0	0	0	0	0
AA3	0	0	0	0	0	0	1	0
AA5	2	13	0	0	0	0	0	0
AA6	1	3	1	3	4	6	4	2
AA11	3	0	0	15	2	12	1	0
AA12	0	0	1	0	0	0	0	0
GH5_5	0	2	0	0	0	0	0	0
GH5_9	0	0	0	2	0	1	4	2
GH5_12	1	0	1	0	1	0	0	1
GH5_24	1	0	0	0	0	0	0	0
GH5_41	0	1	0	0	0	0	0	0
GH5_49	0	0	0	0	0	0	0	1
GH5_dist	0	1	1	0	0	0	0	0
