# Supplementary material for: Leveraging single-cell genomics to expand the fungal tree of life
Source: Nat Microbiol. 2018 Oct 8;3(12):1417–28. doi: 10.1038/s41564-018-0261-0 (PMC6784888; doi:10.1038/s41564-018-0261-0)
Supplement: Supplementary file 7 — Contains 6 phylogenetic trees, each using a different library of Caulochytrium protostelioides: one 1-cell, one 10-cell, and four 100-cell libraries. [file 41564_2018_261_MOESM7_ESM.txt]

#NEXUS

BEGIN TAXA;
	TITLE Taxa;
	DIMENSIONS NTAX=99;
	TAXLABELS
		Allma1 Anasp1 Artol1 Aspfu_A1163_1 Batde5 Bigna1 Blyhe1 Botci1 Capow Catan2 Caupr1 Caupr_SCcomb Caupr_TAUBsc Caupr_TAUCsc Caupr_TAUGsc Caupr_TAUHsc Caupr_TAUNsc Caupr_TAUOsc Chlre4 Cioin2 Coere1 Conco1 Cyame Dacsp1 Dappu1 Dicpu1 DimcrSC1 Dimcr_AHPZNsc Dimcr_AHPZOsc Dimcr_AHPZPsc Dimcr_AHPZSsc Dimcr_AHPZTsc Dimcr_AHPZUsc Dimcr_AHPZWsc Dimcr_AHPZXsc Dimcr_AHPZYsc Dimcr_AHPZZsc Dimcr_AHSAAsc Dimcr_AHSABsc Dimcr_AHSACsc Dimcr_AHSAGsc Emihu1 Ganpr1 Gloin1 Guith1 Hesve2finisherSC Lacbi2 Linpe1 Malgl1 Metbi1 Metbi_SCcomb Metbi_UOTNsc Metbi_UOTOsc Metbi_UOTPsc Metbi_UOTSsc Metbi_UOTTsc Mitda Monbr1 Morel2 Naegr1 Neucr2 Physo3 Pipcy3_1 Pirfi3 Plafa Pneji1 Pucgr2 Pyrco1 Rhihy1 Rhior3 Rozal1_1 Rozal_AUAABsc Rozal_AUAACsc Rozal_AUAAGsc Rozal_AUAAHsc Rozal_AUAANsc Rozal_AUAAOsc Rozal_AUAAPsc Rozal_AUAASsc Rozal_NTBWsc Rozal_NTBXsc Rozal_NTBYsc Rozal_NTBZsc Rozal_NTCAsc Rozal_NTCBsc Rozal_SC1 Sacce1 Schpo1 Spipu1 Stano1 Synps1 Tapde1_1 Thaps3 Thasp1 Toxgo Treme1 TriviGv29_8_2 Ustma1 Yarli1 
	;
END;


BEGIN TREES;
	Title Caupr_trees;
	LINK Taxa = Taxa;
	TRANSLATE
[1]		1 Allma1,
[2]		2 Anasp1,
[3]		3 Artol1,
[4]		4 Aspfu_A1163_1,
[5]		5 Batde5,
[6]		6 Bigna1,
[7]		7 Blyhe1,
[8]		8 Botci1,
[9]		9 Capow,
[10]		10 Catan2,
[11]		11 Caupr1,
[12]		12 Caupr_SCcomb,
[13]		13 Caupr_TAUBsc,
[14]		14 Caupr_TAUCsc,
[15]		15 Caupr_TAUGsc,
[16]		16 Caupr_TAUHsc,
[17]		17 Caupr_TAUNsc,
[18]		18 Caupr_TAUOsc,
[19]		19 Chlre4,
[20]		20 Cioin2,
[21]		21 Coere1,
[22]		22 Conco1,
[23]		23 Cyame,
[24]		24 Dacsp1,
[25]		25 Dappu1,
[26]		26 Dicpu1,
[27]		27 DimcrSC1,
[28]		28 Dimcr_AHPZNsc,
[29]		29 Dimcr_AHPZOsc,
[30]		30 Dimcr_AHPZPsc,
[31]		31 Dimcr_AHPZSsc,
[32]		32 Dimcr_AHPZTsc,
[33]		33 Dimcr_AHPZUsc,
[34]		34 Dimcr_AHPZWsc,
[35]		35 Dimcr_AHPZXsc,
[36]		36 Dimcr_AHPZYsc,
[37]		37 Dimcr_AHPZZsc,
[38]		38 Dimcr_AHSAAsc,
[39]		39 Dimcr_AHSABsc,
[40]		40 Dimcr_AHSACsc,
[41]		41 Dimcr_AHSAGsc,
[42]		42 Emihu1,
[43]		43 Ganpr1,
[44]		44 Gloin1,
[45]		45 Guith1,
[46]		46 Hesve2finisherSC,
[47]		47 Lacbi2,
[48]		48 Linpe1,
[49]		49 Malgl1,
[50]		50 Metbi1,
[51]		51 Metbi_SCcomb,
[52]		52 Metbi_UOTNsc,
[53]		53 Metbi_UOTOsc,
[54]		54 Metbi_UOTPsc,
[55]		55 Metbi_UOTSsc,
[56]		56 Metbi_UOTTsc,
[57]		57 Mitda,
[58]		58 Monbr1,
[59]		59 Morel2,
[60]		60 Naegr1,
[61]		61 Neucr2,
[62]		62 Physo3,
[63]		63 Pipcy3_1,
[64]		64 Pirfi3,
[65]		65 Plafa,
[66]		66 Pneji1,
[67]		67 Pucgr2,
[68]		68 Pyrco1,
[69]		69 Rhihy1,
[70]		70 Rhior3,
[71]		71 Rozal1_1,
[72]		72 Rozal_AUAABsc,
[73]		73 Rozal_AUAACsc,
[74]		74 Rozal_AUAAGsc,
[75]		75 Rozal_AUAAHsc,
[76]		76 Rozal_AUAANsc,
[77]		77 Rozal_AUAAOsc,
[78]		78 Rozal_AUAAPsc,
[79]		79 Rozal_AUAASsc,
[80]		80 Rozal_NTBWsc,
[81]		81 Rozal_NTBXsc,
[82]		82 Rozal_NTBYsc,
[83]		83 Rozal_NTBZsc,
[84]		84 Rozal_NTCAsc,
[85]		85 Rozal_NTCBsc,
[86]		86 Rozal_SC1,
[87]		87 Sacce1,
[88]		88 Schpo1,
[89]		89 Spipu1,
[90]		90 Stano1,
[91]		91 Synps1,
[92]		92 Tapde1_1,
[93]		93 Thaps3,
[94]		94 Thasp1,
[95]		95 Toxgo,
[96]		96 Treme1,
[97]		97 TriviGv29_8_2,
[98]		98 Ustma1,
[99]		99 Yarli1;
	TREE Caupr_tree_1 = (((25:0.24622406738710767016,20:0.28921062762928534395):0.09451902097360757871,58:0.37811806785662049890):0.03023779440371960822,(((26:0.39534412175034577830,60:0.53495245867973884035):0.06360325550164694364,((23:0.52885162980704758517,19:0.37756208771137361735):0.07510616467520968287,(((93:0.39878163807579664057,62:0.28723778573212438436):0.10916715867134588192,(6:0.48478822589818409972,(95:0.31250115596188748901,65:0.50600784437747559075):0.23058895202115697876):0.03874974157704760142):0.03054325136901011803,(45:0.41272059034009567213,42:0.45906927987406609404):0.06075576594824123877):0.02214467202919854702):0.03958132503654368528):0.05053371168826618215,(((10:0.17234840269239168342,1:0.13611466446289263721):0.17457060324837406218,((((69:0.19354611519959399879,13:0.25587647357379250668):0.04859300867908238758,((89:0.12750253431014677008,7:0.18039362211104079114):0.03488624362312116312,5:0.21267437700474436935):0.02913029309885640725):0.04253272361280348302,((2:0.04565529080435077464,64:0.05043413388718394341):0.22384079884978921871,43:0.26899251723814232573):0.03052181634651707914):0.03635720538786707534,(((((92:0.25351128104489784043,(66:0.24866356585299109749,88:0.27902645146267490706):0.02950885317081861081):0.02991926782537045540,(((68:0.15466469594050960557,3:0.16988378848902749296):0.03218276657652432288,((90:0.19278294664921968860,4:0.14461698281982035552):0.02621938096129781612,(8:0.12610851642643489123,(97:0.12837805772488339318,61:0.11292410977903982738):0.04830188996854095640):0.04149304389989827424):0.05626887733835031491):0.07594754049645645322,(99:0.22176186022292129763,(87:0.23154240541450030189,(50:0.09827452818395891743,51:0.13335675663015394976):0.13647867956138318157):0.09771502993920419544):0.09698290078931116887):0.03928638553538486150):0.06455017195278153763,(((96:0.25505559951189060719,(47:0.15929460274013806931,24:0.16920374683577646402):0.05038995821604585340):0.03495947389583191345,67:0.25053003591310496478):0.02116055957999002715,(98:0.14980261988704701714,49:0.20580344303291719932):0.09783178404595795075):0.08210815718426026089):0.05020951670460507832,((70:0.13106893851852027821,46:0.13296493330499026264):0.11145565420533311285,(44:0.19447527175271342448,59:0.19601857259546368040):0.02428327651038201390):0.02333691414894965843):0.01885245116228836948,((63:0.27484178122047459025,(94:0.10742040623476152572,91:0.13235376619155309053):0.09239275277218378379):0.05327232255505631731,((27:0.22575571452472117939,(21:0.14279789915579990667,48:0.11227831856255299225):0.16381102690159715651):0.03819098632627829226,22:0.30447871025111666876):0.01908552834625007119):0.02491554247931819163):0.02708447888237951878):0.01961831966167671901):0.02821774160020852282,(57:0.49716284458161796866,(86:0.02232462582990124220,71:0.02708866362479048912):0.28506421647974267142):0.06941050463941413062):0.06366266221552488447):0.05258153885323413324,9:0.31423671356811416766);
	TREE Caupr_tree_2 = (((((71:0.02850031616154904274,86:0.02304169929420470109):0.28087655278241729917,57:0.49243258596846301023):0.07095886771309448116,((1:0.13704824342599614129,10:0.17308663661869408412):0.17474674594073108524,((((64:0.05026979461520464376,2:0.04716453004595151655):0.21779141201137330874,43:0.27084755111855912668):0.03032776210901809086,(69:0.24360323751558227157,((7:0.17907742824584257924,89:0.12506863927741851406):0.03694587353280998770,(14:0.34858560066649246778,5:0.18222849832190368691):0.03041604748536286956):0.02782977975309440521):0.04149205622474386179):0.03591704945556528639,((((94:0.10857133531186384523,91:0.13281038798090091801):0.09081711714543122538,63:0.27294900532386484615):0.05404662780235611197,(22:0.30294496999071185428,(27:0.22681545547823134257,(48:0.11242378501836315652,21:0.14137275100181290188):0.16385621979597483899):0.03767810588278480005):0.01951236265779784235):0.02489002571806701175,(((((88:0.27734731873812290548,66:0.24924174028388781932):0.03173373636954940347,92:0.25182304396525334589):0.03021691344281553573,(((68:0.15464166665518822019,3:0.17039510215033407126):0.03210659990551267134,(((97:0.12944246222704750005,61:0.11262574591182543393):0.04803039789601925430,8:0.12644578600076322727):0.04114522080159826317,(4:0.14368790242657075718,90:0.19398709060780913727):0.02808477019597592148):0.05610424278964881023):0.07465674407267855472,(99:0.22115768697773033336,(87:0.23120118285672647263,(50:0.09676533495872548241,51:0.13635590644037770547):0.13614838433607640011):0.09791810747356645417):0.09725574643290954557):0.03943453320491661918):0.06450020130111148997,((49:0.20327992448953041693,98:0.15190764795236727513):0.09808739316828075927,(67:0.24994407904265195097,(96:0.25342535595522586167,(47:0.15854521494667098147,24:0.16974209829119982218):0.04994554957501683851):0.03531533780836230985):0.02121056568193608119):0.08197102661346306052):0.05122180966422921339,((46:0.13427477223583775268,70:0.12837156242063474387):0.11159860010062649938,(59:0.19498093521279247220,44:0.19503295059466690953):0.02429226889708545681):0.02305380158601574164):0.01888891060541636469):0.02714219860191261630):0.01943494212334114998):0.02800534739806834553):0.06330833285197837168,(((23:0.52817756938194082572,19:0.37710068544096830845):0.07491433601935376663,((42:0.45924296029065220237,45:0.41204005303189655818):0.06112744713794954210,((93:0.39596688716163719324,62:0.28405632675145309207):0.10833377612985731209,(6:0.48321376309862473786,(95:0.31299975193158963149,65:0.50814468206561036467):0.22694766006386027368):0.03853645224414050524):0.03089937020654459979):0.02186764640256951345):0.03842594003949528769,(60:0.53388102617050758880,26:0.39315564515384188171):0.06394787066751139726):0.05065665990727340889):0.05213594175329056002,(58:0.37813615662649274762,(25:0.24624967619338064551,20:0.28834789899610058228):0.09406394662835157461):0.03052266311969654977,9:0.31303097913212735159);
	TREE Caupr_tree_3 = (86:0.02351859154256020004,(57:0.49769594233831909724,(((1:0.13597441302268739594,10:0.17181632745054631339):0.17516578774002580787,(((43:0.26953883513431015073,(64:0.05041404964088076757,2:0.04755384200045528753):0.22425321406726858586):0.03028121017540255991,((15:0.28446029634645914053,69:0.18113459313592938926):0.06172593748183389378,(5:0.21232618989691062761,(89:0.12707769017071890438,7:0.17804215954298033275):0.03531908573746970342):0.03018694264977207428):0.04233969695775204045):0.03618953674872808085,(((63:0.27430132431688825090,(91:0.13334496312535337736,94:0.10845963449887614793):0.09187252966690953593):0.05356394590106255266,(22:0.30394520012243325668,((48:0.11333963159938961751,21:0.14323344075685331966):0.16316967339865645625,27:0.22663906444887721436):0.03825431912679130853):0.01900485356931519432):0.02471178833090619670,(((70:0.13125307495030971716,46:0.13430575104275721543):0.11102721714800577180,(59:0.19451628871251064323,44:0.19530731641882415062):0.02497600016717300975):0.02348598839627201104,(((98:0.15151035380372682160,49:0.20440258618087037146):0.09785347170073484258,(67:0.25033207934321960453,(96:0.25452007159759459931,(24:0.17077491753860474244,47:0.15937109288283041186):0.05036174598051324641):0.03494589444869058981):0.02102002530255243570):0.08177037885980467657,((92:0.25256028680254860586,(88:0.27859096567771585162,66:0.24829438032120693114):0.03115828520030811469):0.02952915208757093263,((99:0.22061081700951504225,((50:0.09788382606714117473,51:0.13588670583490020105):0.13562652814012537972,87:0.23053027433523679002):0.09766980809874642455):0.09744334502848768509,(((8:0.12667717148505161506,(61:0.11357871378645151283,97:0.13049670139299565652):0.04752628957746161953):0.04127275884440501780,(4:0.14413320835386367325,90:0.19298136312684144311):0.02797988088692053218):0.05624530807269255417,(68:0.15469885893870660709,3:0.17156711364036222878):0.03186178395105813965):0.07556582377731031752):0.03938348875294356288):0.06405590523981626039):0.05086736486154301573):0.01867544929618522240):0.02711089867206801368):0.01952757106030165654):0.02803745762390384005,((((19:0.37564945420861045600,23:0.52452617029794201819):0.07553154461572018918,(((6:0.48412882675403123844,(65:0.50511907333010475085,95:0.30834501881249476440):0.23000085336244743828):0.03855328175304065935,(93:0.39933307135222695372,62:0.28724671217847441707):0.10690214972099623680):0.03082408863079824646,(42:0.45976855207720535024,45:0.40873891214257801474):0.06133868032955511196):0.02216497132786940383):0.03940662699063371410,(60:0.53575369145095030898,26:0.39535960773657780054):0.06367758414129567890):0.05063946829640680186,(9:0.31350095460330545949,(58:0.37713166268678582904,(25:0.24698473376488974673,20:0.28932194714699555060):0.09430795881800276004):0.02975442682936189909):0.05240477481555359807):0.06341978644183408897):0.07022553051755905940):0.28404357587701156707,71:0.02793050713661059115);
	TREE Caupr_tree_4 = (1:0.13855361096037133173,(((57:0.49828955073050740232,(71:0.02671123622607231296,86:0.01871591024069656564):0.28665891871362270127):0.06853514173531889686,(((26:0.39330389604984505869,60:0.53450123102417290699):0.06403975130525557669,(((62:0.28858145674241625356,93:0.40091294207988836806):0.10865225366512530625,((95:0.31358986137894989676,65:0.50323039012957382354):0.22879870006770847146,6:0.48318111392814871996):0.03738768421886679710):0.03733710560934738049,((23:0.52621606803423193188,19:0.37553791356254151435):0.06795228554126270248,(45:0.41537822371091998042,42:0.46188793797490013127):0.05289592753796176772):0.02600236136795902250):0.04139057144968480428):0.05119128802376243792,(9:0.31112754402470599313,(58:0.37910140683738674516,(25:0.24630079081245243033,20:0.28934640794990429402):0.09428119552196059794):0.03086174555331408845):0.05296926260783261370):0.06324449917415039812):0.02864048427922228149,(((43:0.27156696463103130457,(2:0.04762151587407585651,64:0.05196423794017312331):0.22388494973284450706):0.03123895506520923612,((5:0.21197878240553560958,(89:0.12839728017019683137,7:0.17860660553536708561):0.03579132533289695189):0.02929354027942115621,(16:0.34015865119491162094,69:0.21997468798325683914):0.02852539378576242346):0.04118965142440893235):0.03577566750663461331,(((((49:0.20748191859081760446,98:0.14860766935477262574):0.09904776069437143393,(((47:0.15922647580495502551,24:0.17042857448300502421):0.05092673974966074185,96:0.25783932281955790344):0.03514779047751314528,67:0.25287366754034273919):0.02088538908250047593):0.08196264461790646327,((88:0.29934959862284327148,(92:0.23711815077570247423,66:0.24835605483315564834):0.02969606017455546018):0.03240670047826570838,((99:0.22328072752832800463,(87:0.23295892746585711297,(51:0.13331985991982053807,50:0.09853440117440072366):0.13631651493473753711):0.09761187528498087296):0.09657223345391090230,((68:0.15550942977165610470,3:0.17186324379508835514):0.03249423896111144211,((8:0.12712388511631997345,(61:0.11268309419259106563,97:0.12874186199647422169):0.04854997277039746484):0.04163894691291384481,(4:0.14315611878978795612,90:0.19737634653775060212):0.02644950714180626869):0.05635468811768378633):0.07642422493135705985):0.03907242565909068571):0.06437802356571428741):0.05138916545151208520,((44:0.19150901524903754525,59:0.19696238836555970964):0.02429657625529245066,(70:0.13220957971665456276,46:0.13389782072523723211):0.11148739945786850791):0.02321916332916151501):0.01898468794550464689,(((94:0.10839251417607147221,91:0.12778073916429510959):0.09224170046248918176,63:0.27903046992688351757):0.05356796439012272149,(22:0.30566465263144804165,(27:0.22653719654136908468,(21:0.14481531843631040291,48:0.11194905636136009974):0.16401680504320531595):0.03823701149636014873):0.01903108941133585877):0.02497598761099610945):0.02809701454957420561):0.01929284905918672577):0.17511178744514530048,10:0.17242205944200678092);
	TREE Caupr_tree_5 = (86:0.02314323474195051009,(57:0.49671449571074155482,(((1:0.13595620920335749204,10:0.17181618946494822686):0.17459705013157006404,(((43:0.26932155058865037134,(2:0.04800423642943373731,64:0.05153552501517608131):0.22337866790624957836):0.03023428051284351645,(17:0.25836730212138037110,(69:0.24253593090618369432,(5:0.21226959963933272890,(89:0.12701808901751604486,7:0.17946554601608394330):0.03504367516043607744):0.02967895971586047635):0.02531499414244798435):0.01713199452737684120):0.03629012699594850316,(((63:0.27500124672283249305,(91:0.13280752406531806664,94:0.10814658093573535635):0.09155373451113547889):0.05350876425393501223,(22:0.30428328831401202370,((48:0.11331000041440532355,21:0.14312310288881438525):0.16325105448146651210,27:0.22552359201562222069):0.03809925805248109282):0.01919505116182800356):0.02486072486030106027,(((70:0.13114283285934646983,46:0.13420471806475153809):0.11102318968397580090,(59:0.19592698182346557356,44:0.19441329610255420057):0.02453956693675868328):0.02330401227262273930,(((98:0.15136060430819434086,49:0.20521291437917077438):0.09764879666992354323,(67:0.25018251009942266139,(96:0.25459597227996172419,(24:0.17053684841131167005,47:0.15933184591151605680):0.05042366125063203058):0.03498740153279782800):0.02109472502262545873):0.08219263476740194807,((92:0.25334102932375285322,(88:0.27881891225096000486,66:0.24878286250632428156):0.03149461805079004084):0.02964375625472643119,((99:0.22103936400373155879,(87:0.23088252968315225999,(50:0.09768813649582151759,51:0.13620015146954547736):0.13580554586032414499):0.09768179178393643358):0.09733685201726922920,(((8:0.12636710291452465937,(61:0.11298815862926664400,97:0.13013233923704969897):0.04798207904376970007):0.04128169354814181097,(90:0.19279662528451330106,4:0.14410400433825279465):0.02781636938486073407):0.05604276644749940639,(68:0.15465368552429786808,3:0.17130890633983744675):0.03218258801402735375):0.07592771819252562560):0.03937390986448883329):0.06438563595522922567):0.05107881440414590440):0.01876249034269534058):0.02731180640677135368):0.01948251052049882956):0.02801122074670005235,((((19:0.37642345833222234930,23:0.52869138630399947765):0.07510471795513665172,(((6:0.48275551926950738268,(65:0.50666716330350769493,95:0.31391330561452740477):0.22929217351989850116):0.03892984648942172249,(93:0.39869539706138173996,62:0.28696051981435605205):0.10878737138933992912):0.03053128115860217345,(42:0.45887640297406967482,45:0.41308778463925749369):0.06077371280199111298):0.02206446075239778051):0.03963847893867362970,(60:0.53393755413963739365,26:0.39475388486483597994):0.06351433055719304943):0.05035989157598608906,((58:0.37882750357656608253,(25:0.24655825582603402291,20:0.28876471505844397702):0.09443813610616695609):0.03016461640739126482,9:0.31408924904069696060):0.05258078867717345950):0.06381944574623218958):0.06993248928515104212):0.28344079401193233991,71:0.02771800069861471427);
	TREE Caupr_tree_6 = ((25:0.24669509642612069689,20:0.28852274829197466222):0.09532844116754558839,(9:0.31397100700483387969,(((60:0.53293558901118898152,26:0.39477831404761071221):0.06354711040391235188,((19:0.37878910617214178735,23:0.52825804072780335741):0.07570791162226049587,((45:0.41596516203136912893,42:0.46105123869163855410):0.05876682765875602954,((62:0.28988748187258911448,93:0.39782144965432353345):0.10781435100552451412,(6:0.48249594509323456837,(95:0.31409311805682449403,65:0.50563972941004553530):0.22849650279732805491):0.03874838061508002751):0.03072359050693638377):0.02157791426600619636):0.03937819377194599901):0.05027793609938076974,((((((2:0.04739283009705758803,64:0.05145583535059015945):0.22467389451435010317,43:0.27178557231855793308):0.03023905530729042654,((18:0.33995104703440298666,69:0.21337732886395097132):0.03207477877618661322,(5:0.21212217391943830047,(7:0.17889298964762856414,89:0.12670925699265769837):0.03530608549023259157):0.02958098598842179988):0.04203463470462964757):0.03551934373424565222,(((((((((61:0.11173091256304647223,97:0.13047049185402029292):0.04840966257826814084,8:0.12306135995918968118):0.04142629269988230833,(4:0.14355187309023528797,90:0.19423393398144350730):0.02772293250967353476):0.05640613562867855674,(68:0.15635332127112802625,3:0.17071477504478335674):0.03190254042601337742):0.07551555746671502478,(99:0.22097244021758705168,(87:0.23297649997905914288,(50:0.09719956769951480779,51:0.13583782142493217027):0.13717734113412852204):0.09763737129242795743):0.09788042181951850385):0.03909702550127490406,(92:0.25407343239499030618,(88:0.28133290772404900837,66:0.24984529486539472365):0.03126570302442839566):0.03017272233102058845):0.06434147037858281570,((98:0.15321870552539246235,49:0.20680515434234308936):0.09786266088532054319,(67:0.25314205111111781621,(96:0.25662438684504507158,(24:0.17096804027981296614,47:0.15901061701686242111):0.05091802222395407085):0.03539153040318961801):0.02106825872620710777):0.08261251874794380001):0.05125877979624991754,((59:0.19595962318102844169,44:0.19473985939313243065):0.02478164188643778784,(46:0.13437405045161077144,70:0.13211048353922869025):0.11209331302151585852):0.02271125953601754385):0.01882202755570614242,((63:0.27615278395457742988,(91:0.13328127889662483296,94:0.11004676490082258844):0.09072362362651051337):0.05372312545203852818,(22:0.30604479470060463875,(27:0.22609967958160853696,(21:0.14394002998114907577,48:0.11232831865751005673):0.16522164921719359465):0.03790971786643580060):0.01927754535603232525):0.02514990288368929017):0.02744841459756356544):0.01976373641280322960,(1:0.13672062116208383298,10:0.17336572625384880086):0.17528657479721823642):0.02874366506071765123,(57:0.49605461647552545612,(86:0.02222802786311062900,71:0.02859612396227058373):0.28604931067030647807):0.06939596635257944124):0.06397527765064373040):0.05244869075833807903):0.03027544996095036731,58:0.38075736273316501679);
