# Supplementary material for: Leveraging single-cell genomics to expand the fungal tree of life
Source: Nat Microbiol. 2018 Oct 8;3(12):1417–28. doi: 10.1038/s41564-018-0261-0 (PMC6784888; doi:10.1038/s41564-018-0261-0)
Supplement: Supplementary file 8 — Contains 14 phylogenetic trees, each using a different library of Dimargaris cristalligena: eight 1-cell, one 50-cell, and five 100-cell libraries. [file 41564_2018_261_MOESM8_ESM.txt]

#NEXUS

BEGIN TAXA;
	TITLE Taxa;
	DIMENSIONS NTAX=99;
	TAXLABELS
		Allma1 Anasp1 Artol1 Aspfu_A1163_1 Batde5 Bigna1 Blyhe1 Botci1 Capow Catan2 Caupr1 Caupr_SCcomb Caupr_TAUBsc Caupr_TAUCsc Caupr_TAUGsc Caupr_TAUHsc Caupr_TAUNsc Caupr_TAUOsc Chlre4 Cioin2 Coere1 Conco1 Cyame Dacsp1 Dappu1 Dicpu1 DimcrSC1 Dimcr_AHPZNsc Dimcr_AHPZOsc Dimcr_AHPZPsc Dimcr_AHPZSsc Dimcr_AHPZTsc Dimcr_AHPZUsc Dimcr_AHPZWsc Dimcr_AHPZXsc Dimcr_AHPZYsc Dimcr_AHPZZsc Dimcr_AHSAAsc Dimcr_AHSABsc Dimcr_AHSACsc Dimcr_AHSAGsc Emihu1 Ganpr1 Gloin1 Guith1 Hesve2finisherSC Lacbi2 Linpe1 Malgl1 Metbi1 Metbi_SCcomb Metbi_UOTNsc Metbi_UOTOsc Metbi_UOTPsc Metbi_UOTSsc Metbi_UOTTsc Mitda Monbr1 Morel2 Naegr1 Neucr2 Physo3 Pipcy3_1 Pirfi3 Plafa Pneji1 Pucgr2 Pyrco1 Rhihy1 Rhior3 Rozal1_1 Rozal_AUAABsc Rozal_AUAACsc Rozal_AUAAGsc Rozal_AUAAHsc Rozal_AUAANsc Rozal_AUAAOsc Rozal_AUAAPsc Rozal_AUAASsc Rozal_NTBWsc Rozal_NTBXsc Rozal_NTBYsc Rozal_NTBZsc Rozal_NTCAsc Rozal_NTCBsc Rozal_SC1 Sacce1 Schpo1 Spipu1 Stano1 Synps1 Tapde1_1 Thaps3 Thasp1 Toxgo Treme1 TriviGv29_8_2 Ustma1 Yarli1 
	;
END;


BEGIN TREES;
	Title Dimcr_trees;
	LINK Taxa = Taxa;
	TRANSLATE
[1]		1 Allma1,
[2]		2 Anasp1,
[3]		3 Artol1,
[4]		4 Aspfu_A1163_1,
[5]		5 Batde5,
[6]		6 Bigna1,
[7]		7 Blyhe1,
[8]		8 Botci1,
[9]		9 Capow,
[10]		10 Catan2,
[11]		11 Caupr1,
[12]		12 Caupr_SCcomb,
[13]		13 Caupr_TAUBsc,
[14]		14 Caupr_TAUCsc,
[15]		15 Caupr_TAUGsc,
[16]		16 Caupr_TAUHsc,
[17]		17 Caupr_TAUNsc,
[18]		18 Caupr_TAUOsc,
[19]		19 Chlre4,
[20]		20 Cioin2,
[21]		21 Coere1,
[22]		22 Conco1,
[23]		23 Cyame,
[24]		24 Dacsp1,
[25]		25 Dappu1,
[26]		26 Dicpu1,
[27]		27 DimcrSC1,
[28]		28 Dimcr_AHPZNsc,
[29]		29 Dimcr_AHPZOsc,
[30]		30 Dimcr_AHPZPsc,
[31]		31 Dimcr_AHPZSsc,
[32]		32 Dimcr_AHPZTsc,
[33]		33 Dimcr_AHPZUsc,
[34]		34 Dimcr_AHPZWsc,
[35]		35 Dimcr_AHPZXsc,
[36]		36 Dimcr_AHPZYsc,
[37]		37 Dimcr_AHPZZsc,
[38]		38 Dimcr_AHSAAsc,
[39]		39 Dimcr_AHSABsc,
[40]		40 Dimcr_AHSACsc,
[41]		41 Dimcr_AHSAGsc,
[42]		42 Emihu1,
[43]		43 Ganpr1,
[44]		44 Gloin1,
[45]		45 Guith1,
[46]		46 Hesve2finisherSC,
[47]		47 Lacbi2,
[48]		48 Linpe1,
[49]		49 Malgl1,
[50]		50 Metbi1,
[51]		51 Metbi_SCcomb,
[52]		52 Metbi_UOTNsc,
[53]		53 Metbi_UOTOsc,
[54]		54 Metbi_UOTPsc,
[55]		55 Metbi_UOTSsc,
[56]		56 Metbi_UOTTsc,
[57]		57 Mitda,
[58]		58 Monbr1,
[59]		59 Morel2,
[60]		60 Naegr1,
[61]		61 Neucr2,
[62]		62 Physo3,
[63]		63 Pipcy3_1,
[64]		64 Pirfi3,
[65]		65 Plafa,
[66]		66 Pneji1,
[67]		67 Pucgr2,
[68]		68 Pyrco1,
[69]		69 Rhihy1,
[70]		70 Rhior3,
[71]		71 Rozal1_1,
[72]		72 Rozal_AUAABsc,
[73]		73 Rozal_AUAACsc,
[74]		74 Rozal_AUAAGsc,
[75]		75 Rozal_AUAAHsc,
[76]		76 Rozal_AUAANsc,
[77]		77 Rozal_AUAAOsc,
[78]		78 Rozal_AUAAPsc,
[79]		79 Rozal_AUAASsc,
[80]		80 Rozal_NTBWsc,
[81]		81 Rozal_NTBXsc,
[82]		82 Rozal_NTBYsc,
[83]		83 Rozal_NTBZsc,
[84]		84 Rozal_NTCAsc,
[85]		85 Rozal_NTCBsc,
[86]		86 Rozal_SC1,
[87]		87 Sacce1,
[88]		88 Schpo1,
[89]		89 Spipu1,
[90]		90 Stano1,
[91]		91 Synps1,
[92]		92 Tapde1_1,
[93]		93 Thaps3,
[94]		94 Thasp1,
[95]		95 Toxgo,
[96]		96 Treme1,
[97]		97 TriviGv29_8_2,
[98]		98 Ustma1,
[99]		99 Yarli1;
	TREE Dimcr_tree_1 = (1:0.13824132816903964005,(((57:0.48090522657909712256,(86:0.01956314462946245891,71:0.02637696781769960017):0.28481362618451083746):0.06711597521399309541,(((26:0.39345474185718348759,60:0.52391014137362101888):0.06584072172324824390,((23:0.51240155320532809746,19:0.37844036610165915357):0.07147358659349063725,(((62:0.29215540882866936068,93:0.40416954473840327466):0.10649789165015662029,((65:0.49826343056971394985,95:0.30541657276000838683):0.22869307890339948819,6:0.48758832935986862189):0.03484210300056441584):0.03387584996117851133,(42:0.44832048623617620775,45:0.41107804697525640591):0.06324869258113337278):0.02207511855611690374):0.03904826146185352148):0.04937464472598763338,(9:0.31137691166415543131,(58:0.38212534179947438284,(25:0.24244189193709947405,20:0.28452868434909539541):0.08915840030433366814):0.03266316799930140541):0.05300461007257431523):0.06597731705682621794):0.02784883494366936774,((((5:0.21024826339248348095,(7:0.17426516771999481237,89:0.12845569030603115612):0.03613378983402179556):0.02831291765183704609,(69:0.22988180554898904329,(12:0.03695648427940510100,11:0.03571442781575373537):0.30041767371477323678):0.02755286151046355478):0.04227649326603360319,((64:0.04921597182856101566,2:0.04728369799286735731):0.21884869989979915950,43:0.27662482775651314748):0.02989434526122500962):0.03482232271480568270,(((63:0.27271434695698099082,(91:0.12187503164303659098,94:0.10429147151905050761):0.09230677685499386054):0.05430266788551382090,(22:0.29992857567740294211,(28:0.23060396760870213728,(21:0.14109734413877969561,48:0.11095087290713347150):0.15958191909971047862):0.03862924800614846166):0.02139587833598217970):0.02573456112303172325,((((98:0.14820190236537592043,49:0.20946730770221219653):0.10117603797949867306,(67:0.25497641758274264268,(96:0.26059344258886046886,(47:0.15626912839652329357,24:0.17443239187125120226):0.04897460420751893750):0.03843250701077523951):0.02122596783116463201):0.08106637297969757072,((92:0.25439071302706078859,(66:0.24974285796265757731,88:0.27774530889222986962):0.02824372950646804672):0.03025827453637155301,(((((61:0.11434524660895648007,97:0.13107400805803506860):0.04984186584625060340,8:0.12089648342510020407):0.04126811593636184328,(4:0.14319796629284411993,90:0.19349215280165696362):0.02843862375502654444):0.05802071111094136285,(68:0.15865225775001234876,3:0.16946726375602783055):0.02870715282299692722):0.08064624742420857528,(((50:0.09711089309659466651,51:0.13091002719338271088):0.13512402311045934589,87:0.23746367869724141486):0.09903892943968528595,99:0.22228092062025403552):0.10043228966837572380):0.03843115003860222978):0.06389752164099454790):0.05057066877102504160,((46:0.12881433408005915631,70:0.12566525098037217845):0.11266119058253984409,(44:0.18940623869978451266,59:0.19347648940477188417):0.02506621712631413451):0.02492508772817258328):0.01960383716028267498):0.02718918604091252744):0.01881336324263013088):0.17688053298768999233,10:0.17567550144208401997);
	TREE Dimcr_tree_2 = (86:0.02050313459070710401,((((9:0.31539652888968222610,((20:0.28546247243068811894,25:0.24753742937322895101):0.08986321529841222178,58:0.38200228054175205950):0.03240161265283332537):0.05184472424080361491,((26:0.39228607992475944544,60:0.52523402445270828132):0.06590265509683694567,((23:0.51471627522130236621,19:0.36934758503820430686):0.07052402741610384884,(((65:0.50141913648027292005,95:0.30219684038717570251):0.25228507924953985642,(6:0.49384958481929025487,(93:0.40265235145606087519,62:0.29478936786157033945):0.09582192342787480832):0.02791155287220799253):0.02805836272961630129,(45:0.41289120111089683274,42:0.45041825061352969151):0.06387227168849091141):0.02144101851567655967):0.03831615473810775357):0.05027119507958825728):0.06465228843265834191,((((43:0.27474882042941817240,(2:0.04636129080551317644,64:0.04857397838710275639):0.21694140159430799764):0.03059776498194186761,((69:0.22717418809540104729,(12:0.02935860438027106806,11:0.03133787912743694892):0.30144005285453318033):0.02831464941959128262,(5:0.21233033172679108280,(89:0.12970002290010579360,7:0.17895707639333666150):0.03512589338195636762):0.02950556657602902352):0.04133353210753868551):0.03502001054593234519,(((((49:0.20826922333218567118,98:0.14988508127591243513):0.10164704070010251169,(67:0.25426468255309442323,((47:0.15461995941827191836,24:0.17325334123754793092):0.04907518931798383194,96:0.26134903271443787887):0.03797516899367321674):0.02061379141040904639):0.07950117065158103513,((92:0.24551698192376886221,(88:0.27740506786285790142,66:0.24655762827123872682):0.02814392313493184125):0.03183320246455134672,(((68:0.15849017136415569085,3:0.17016059088956381196):0.02869863007264828250,(((61:0.11203754785519964843,97:0.12801094649718181007):0.04940648806775441160,8:0.12236578059926433992):0.04044158188889716149,(90:0.19721827963292321018,4:0.14232427306855163773):0.02522084199533176571):0.05717565638376339437):0.08176094197505247296,((87:0.23592378121452253770,(50:0.09810133661703016039,51:0.12798556658012799625):0.13413445654379915761):0.09882814664867548005,99:0.22392729049815593423):0.09941850692927634014):0.03823283808688850843):0.06356601083859944601):0.05048882989891715495,((44:0.19249334496656658744,59:0.19158203971575307745):0.02593385813797858402,(46:0.13056082986586389771,70:0.12538286917141447385):0.11050683032009415985):0.02459132120849561939):0.01909785587452042174,(((91:0.12043686836143739638,94:0.10552147826912505746):0.09189626651089925768,63:0.27113310804010548605):0.05428797452527037853,(22:0.30071471331500965185,(29:0.22761147068581041863,(21:0.14248067709608175369,48:0.10646436212719578851):0.16138344073254812239):0.03904151529148984501):0.02039721500583099173):0.02468682263283825812):0.02730248185163766661):0.01868702528962256151,(1:0.13989697773502479672,10:0.17364783467008224060):0.17634397207930321838):0.02887210889107962725):0.06638807747264000025,57:0.48692951735014966541):0.28739881530114608221,71:0.02584241381399750986);
	TREE Dimcr_tree_3 = (60:0.52834751500540522162,((((62:0.28818194177163908298,93:0.39700797122876951839):0.11220751626119336575,(6:0.47455567634037293390,(65:0.49636461220453881316,95:0.30846255127061344981):0.22855067724888517011):0.03558157971532018016):0.03839871373876753424,((45:0.41322553394539590643,42:0.44501566948910697974):0.05487303099603276640,(23:0.51262948888679471526,19:0.37014123724695413564):0.06894496876019588771):0.02670489468564088073):0.04076440436906188236,((((10:0.17032103846057131125,1:0.13687925505597095532):0.17680602455603142142,(((((70:0.12741921819543886030,46:0.13118889668992864128):0.10794853247211655400,(44:0.18718850918575544173,59:0.19071974649868597695):0.02600223754534303211):0.02525450186709866235,((((66:0.24650329375330543025,88:0.27734784209662000087):0.02965354910090672522,92:0.25046743476462163258):0.03095810267000975377,((99:0.22167937405087803637,(87:0.23874885901490588980,(51:0.12807993749802101813,50:0.09709500093495251893):0.13238911796209337779):0.09928124891599428292):0.09700304751145552573,((68:0.15785733508568777772,3:0.16692453655978961580):0.02817617004701528788,((8:0.12258363762973475963,(61:0.11313495067159672069,97:0.12954161094445079683):0.04826361694177430661):0.03889061084848779992,(90:0.19286511394917130180,4:0.14177124421217532357):0.02809994265205635264):0.05602177369779252208):0.08215952426386799456):0.03858724912824358644):0.06245852898233501121,(67:0.25080838146483286355,((49:0.20925781415839739275,98:0.14593077611588597953):0.09888301851425740363,((24:0.16909413643779044878,47:0.15619738846591080250):0.04836301325304025872,96:0.25991528721198392526):0.03797552751271832117):0.02131585251998997094):0.07630623898074542777):0.04778865731835597180):0.01963006817434688814,((63:0.26894695463496953725,(91:0.11822490653052399046,94:0.10562337673178112674):0.08918870673864488785):0.05308724058227414638,(22:0.28805150370845150620,(30:0.23397480459869210434,(48:0.10445946587086112067,21:0.14137316717584622050):0.15438107421306176970):0.03197149980183960211):0.02757303610419602896):0.02574225492415476574):0.02791678344073273560,((43:0.27401727172646395125,(64:0.04812602229210548310,2:0.04421148834131488625):0.21681289336669706813):0.03015354456574639852,(((89:0.12915665974315190812,7:0.17275000926694819570):0.03613205852363504667,5:0.20829178488435412531):0.02945804388771815566,((11:0.03705806088711173507,12:0.03932558190647698904):0.29470039143232779066,69:0.22435048866791643118):0.02868116496890190520):0.04176260874711478638):0.03418345800238700716):0.01907588799886365122):0.02816434036335669494,(57:0.48529499911905904508,(86:0.01888191412981033573,71:0.02665116274921038725):0.28792444960661006670):0.06479841097858510257):0.06538866293774768523,(9:0.31102963227762825404,(58:0.37978030751538910392,(20:0.29009097351018015010,25:0.24373846979580607308):0.08994732829882531866):0.03140577275097946458):0.05423163983348172623):0.05005115934957663631):0.06722470448277076405,26:0.38760604446518459598);
	TREE Dimcr_tree_4 = (1:0.13789286190792957032,(((57:0.49014871320077130212,(71:0.02590251592002470321,86:0.02020258684133138458):0.28698277091688156881):0.06341401018372522236,(((58:0.38130565851155823198,(25:0.24692299134810594130,20:0.28734626191310802534):0.08826389693372241330):0.03266277228123609655,9:0.31300852032547543669):0.05224889849159215088,((26:0.39609361967794332049,60:0.52856356619208388903):0.06593627617010615338,((19:0.37215921531623852303,23:0.50640179070548774209):0.07989077663348888303,(((93:0.40376378081742991810,62:0.29204211397596857580):0.11067217562687765853,(6:0.47418192310725892913,(65:0.50055894511728615814,95:0.30793772599927415889):0.23027200207938658405):0.03729859519794076483):0.03176203146192699972,(42:0.44730932577578741416,45:0.41532917866866464474):0.05919169904129990833):0.02205168952001148111):0.03698024633191820953):0.04962559654446645208):0.06644094461493317560):0.02823788823219334360,(((((46:0.13131647990434358597,70:0.12990236035068125631):0.11015122170617380748,(59:0.19000442186358112995,44:0.19084220854083661090):0.02497887818524400366):0.02528714724003961606,(((49:0.21097740503654602295,98:0.15274921261858831478):0.09997794544892028845,((96:0.26328987955115767949,(24:0.17076840045417332470,47:0.15835480864443157722):0.04924095451178954475):0.03758995888585964923,67:0.25456306599857081441):0.02023230737785008254):0.08102649148475458973,(((99:0.22388494377082301945,(87:0.23826128220794137724,(50:0.09708691593757892702,51:0.13171290571086397003):0.13587182341699546861):0.09950636536183846137):0.09960448750122281869,((3:0.17095591568191906284,68:0.16044157309606946193):0.02797599896038108214,(((97:0.13382054617152328024,61:0.11326180792937989850):0.04816698882746844879,8:0.12019655082308661198):0.04096726165727127694,(4:0.14180901446135749100,90:0.19305586094909482631):0.02928133919192567325):0.05707134987580925189):0.08258854726106729105):0.03777868857923523394,(92:0.25278875724869154240,(66:0.24633051305033409895,88:0.27724603903002353888):0.02960795234696609116):0.03092292001714700908):0.06325762081436564488):0.05000829290702089175):0.01913540422117596465,((63:0.27450834385973910123,(94:0.10669322759839830472,91:0.12309157002026802075):0.09181137231183369996):0.05356368282156849514,(22:0.28659465079657958642,((21:0.14138763769873591292,48:0.10952334482927976456):0.15925044906020832669,31:0.25252750851162353296):0.02971356715303109797):0.02710508749480098484):0.02434684262614469213):0.02775537060784574739,(((2:0.04357415013310207696,64:0.04891113175739277008):0.21958923693859333515,43:0.27411781521362221792):0.03055047763630034871,((5:0.21074413906449190881,(7:0.18080482034290498716,89:0.12748418760639093628):0.03543699229350475571):0.02940614929991404794,(69:0.22790116577678565246,(12:0.04089223964007378254,11:0.03890735406498262161):0.29247609678907887654):0.02778921802488811682):0.04071831520275154270):0.03574982707268243437):0.01858939229254111258):0.17804386827837304086,10:0.17267397676020296293);
	TREE Dimcr_tree_5 = ((58:0.38364971882175868956,(25:0.24703244913162408780,20:0.28339495129409364438):0.08954631936992903107):0.03201995907381825074,(((60:0.53238097658263494605,26:0.39345931892878055480):0.06643594896303171848,((19:0.37452728456888273456,23:0.51210748255704574561):0.07852355667132206174,((45:0.40910458507313818277,42:0.44754692379810712133):0.06298063769769636500,((93:0.40729632002683030523,62:0.29577316455431951203):0.10816819867493474017,((65:0.50221179446619035325,95:0.30367562307620987738):0.23360948077176674209,6:0.47819556311536404181):0.03680449126603384941):0.03157752834453442931):0.02269638175326590956):0.03709329734923223071):0.04919310391743321464,(((((43:0.27532503054298879119,(2:0.04756409861398153832,64:0.04820435799351303896):0.22040479616026678600):0.03098154451282184030,(((12:0.03900821345105198734,11:0.03298418472644833871):0.30026623380088274251,69:0.22554920395369734698):0.02844861254993069632,(5:0.20832407921014414742,(7:0.17646491218643883814,89:0.13000172274707375020):0.03461679125808170276):0.02940957023178060459):0.04174316227394772594):0.03492528419545169044,(((((98:0.14822200565385237891,49:0.21004029948444172260):0.10036133212777453849,((96:0.25756506698719566772,(47:0.15388160054606353500,24:0.16957961020722431278):0.04880133493742520867):0.03676304417914871836,67:0.25177176625927644160):0.02003840318480186108):0.08028100839153030910,((92:0.25215910657995788124,(66:0.24314180396320378419,88:0.27646558257612063869):0.02933368308352998777):0.03115105984811990941,((99:0.22080345998360234594,(87:0.23806805702521632861,(50:0.09905080048227617173,51:0.12500481734362964281):0.13279038573110268917):0.09933727348539594937):0.09888911413517259552,((68:0.15667392680489752865,3:0.16824658541520645660):0.02844508130443934232,(((97:0.12998922318754951855,61:0.11292418222914767101):0.04901614423410274868,8:0.12302382460787285312):0.03999906848438762597,(4:0.14355228781298129404,90:0.19638465636388499624):0.02586891102657289110):0.05571877998632625284):0.08118185032887510755):0.03774392289710672838):0.06340293493293922000):0.04808935107112907031,((59:0.19203895483513816478,(70:0.12741913308500196766,46:0.12955240031872128359):0.09882805105799472023):0.02246134122320668156,44:0.19709963435918700925):0.02544937651031988282):0.01982280291037780487,((22:0.28791575860366186435,((48:0.10824475706163770583,21:0.14365377175327623260):0.14363486032271666204,32:0.25186871788589948462):0.04302279809335089050):0.02767254432202891773,(63:0.26707797693978740927,(94:0.10681012513733033342,91:0.12252639015019178848):0.09218437645227781085):0.05204069172145794897):0.02507066569853094382):0.02674702273216547285):0.01895571401201802744,(10:0.17468938618833471099,1:0.14020602145932090088):0.17601285247646078491):0.02882486885597239368,(57:0.48513656350857092825,(86:0.02058273455044786274,71:0.02673046039969770304):0.28628642799838366351):0.06582178425376111752):0.06572818956904170895):0.05333603249418859132,9:0.31438481012521635183);
	TREE Dimcr_tree_6 = ((25:0.24443699540991664643,20:0.29109053186869876528):0.08941382917923854090,(9:0.31259696213774457174,(((60:0.52833723049105796310,26:0.39096835833319421027):0.06167268347578921256,((23:0.51811472384623169507,19:0.37359973457591150181):0.07660285247252834884,((42:0.44838531886731808340,45:0.41043587133164843861):0.06432039111693010902,((93:0.40656863306135587743,62:0.29321638497404933776):0.10880131868478278012,(6:0.47679885555753498405,(65:0.49112533931551000110,95:0.31107933920848457321):0.23436516703973703235):0.03638599293424192582):0.02989868032933441430):0.02191183950095645927):0.03838012008812539261):0.04866317192942198888,(((1:0.13846461958980507689,10:0.17559353416268533299):0.17886208945336276588,((((63:0.26819527295920642107,(91:0.12280173557694265551,94:0.10763929118587493849):0.09207491079772033016):0.05430948155733904270,(22:0.29815553563990071506,(33:0.24165347509239096246,(48:0.10947689051209893996,21:0.14302951205286204561):0.15821834553663127743):0.03837079517398420125):0.02219352681401277200):0.02578956164974508664,(((59:0.19383103064193132892,44:0.18646863295938734262):0.02683170989876502641,(70:0.13043409785445667093,46:0.13139165486998313770):0.11197917151169713146):0.02532132642158629182,((((66:0.24780025356272838977,88:0.27910008775909683765):0.02853621388869474057,92:0.25226684700937673789):0.03171104982616569645,(((((61:0.11730153585615585299,97:0.13160457214414303384):0.04964951274983778889,8:0.12300280916830837186):0.04088732862671845547,(4:0.14172731667449170456,90:0.19854010652123091352):0.02823001898078181249):0.05770111019531554836,(68:0.16039500571628032000,3:0.17012323994654454662):0.02843480889377641638):0.08019875230853280856,(((51:0.12769999237190357566,50:0.09919603080604838530):0.13497003749374986148,87:0.23722226469852514263):0.10160334283739065608,99:0.22363920771189133019):0.09786516272510727144):0.03750407834483041047):0.06425668297281726671,((98:0.14572753426726620107,49:0.21145130627502273235):0.10118906865461607669,(67:0.25583759304230957454,(96:0.26157675845311878504,(47:0.15894169262694532452,24:0.17493145248214000964):0.04972485471965339132):0.03816425727001597490):0.02054088953470144946):0.08166640182903593670):0.04890085060029395608):0.01918733437872128036):0.02834831390068783333,(((5:0.21012768340630211261,(89:0.13020204324570464061,7:0.17445792659444261941):0.03580245732330459424):0.02995060091215598352,((12:0.04012045710679708332,11:0.03486597937738702274):0.29647813712055803848,69:0.23096292960959227680):0.02587204145710588279):0.04209324127671594529,(43:0.27334003028661740808,(64:0.05010926599775574614,2:0.04673340851855372485):0.22127677307474308277):0.03198702501584520241):0.03467698764437682907):0.01888702089287722444):0.02852126110049759550,(57:0.49135294609697705015,(86:0.02055089482894547487,71:0.02732805342771512866):0.28543644245305199725):0.06610246173171442641):0.06350863582064109059):0.05318424040764836019):0.03211259438698558372,58:0.38058246488340830016);
	TREE Dimcr_tree_7 = (1:0.13427285960187404501,(((57:0.48102208754785119593,(86:0.02135245161385306359,71:0.02455484068361880531):0.28119364379486527783):0.06772100514831271012,(((58:0.38168237867449367196,(25:0.24066015094876333502,20:0.28339324717094044326):0.08646878591915395373):0.03307502772003528130,9:0.31133152108616946041):0.05142602239549247389,((60:0.53254071521890589125,26:0.38835034317220495925):0.06870858544954480673,((23:0.50875559860653873923,19:0.37282313039022946244):0.07984278221602809922,(((62:0.28868612017512440548,93:0.40001885109632240312):0.10445500321216144579,((65:0.49528633508416658460,95:0.30804602582700801872):0.23355274373029755175,6:0.47244890431589947610):0.03677192891638021710):0.03205910264899961004,(42:0.44466364504174871186,45:0.41015095729632317090):0.05956502910313101612):0.02301862306626534585):0.03795414292637266235):0.05044777668096528389):0.06459237509455953430):0.02795103416788131262,((((44:0.20126724312144281259,(59:0.19257445400681438841,(46:0.12650309839204951223,70:0.12804918210593499439):0.10115981522266698223):0.02194143648380080316):0.02618453083768006520,(((98:0.15096063404760756699,49:0.20874889172287994232):0.09938843314978536292,(67:0.25041741454316979176,(96:0.25508220566600509072,(24:0.17109891960356554685,47:0.15231780076757342468):0.04814686922600747154):0.03800697386350774393):0.02051373877027577730):0.07938555402214717005,((92:0.24995249777943967517,(88:0.27962689327611617296,66:0.24535872325389102011):0.02841398952257241997):0.02909699993824233291,((99:0.21904921845569408356,(87:0.23567935562259825777,(51:0.12973969434959650715,50:0.09925335827112057030):0.13378651053808174320):0.09861628787642819083):0.10038484296524056993,((((97:0.13315391728236514179,61:0.11457736952300899558):0.04789669228651632915,8:0.11777814217501382521):0.04013756698358983410,(4:0.13939621846921829151,90:0.19103452334190620943):0.02685883051895697829):0.05606008074151049014,(3:0.16780262998006204023,68:0.15886673721398270054):0.02818290525044915215):0.08013547861623396273):0.03830929893794080693):0.06347632702931181592):0.04850470099154679388):0.01921012788202566823,(((94:0.10620668100111164966,91:0.12073567540133740839):0.08933828654499519073,63:0.27004711019559457519):0.05250468030779131823,(22:0.28860150113324645194,(34:0.25602448785358972172,(21:0.14303859617207895227,48:0.10565647866131276655):0.14751380296932739555):0.04038944813153621388):0.02696221094541714075):0.02549975042270348491):0.02710943625809969157,(((64:0.04710353855351333274,2:0.04625418543027924601):0.21484195338442774181,43:0.27225304788500215292):0.03173361774250653411,((5:0.20746729066732905178,(89:0.12757664297781912133,7:0.17173252071293243493):0.03542297745373063772):0.02890102430686995391,((11:0.03635583227957201596,12:0.03752827405854369802):0.29619783709756142276,69:0.22634559291163081074):0.02827472863521148308):0.04091836829966296468):0.03432112620133521974):0.01895609601679334663):0.17712700852648394223,10:0.17420663380831116762);
	TREE Dimcr_tree_8 = (86:0.01902948133712759407,(((((60:0.53000059580079195154,26:0.38723723400258130978):0.06666018822614203088,((19:0.36728153177035188781,23:0.50962508552327123734):0.07763049426356702365,((45:0.40666527290688148089,42:0.44288715684165391728):0.06121145927837087775,((6:0.46386763651738061043,(65:0.48748050760357153344,95:0.30712913583955042673):0.23139593145729933643):0.03661191366951297571,(93:0.40048628388696100311,62:0.28698660705434264617):0.10813551699559062480):0.03358971601957929515):0.02216417258097162779):0.03858021562724768538):0.04806906999145605514,(9:0.31308594989443522261,(58:0.37337726231038798064,(20:0.28041036510027822493,25:0.24304030741304905039):0.08883343628822781834):0.03160520908596198969):0.05230028895254420357):0.06505934676225998137,((((((91:0.12322905916863709230,94:0.10194632103441834958):0.08858141975300085069,63:0.26749677034129043518):0.05371711135625407280,(((48:0.10866975265202000189,21:0.13795637304635613440):0.15098044729349507920,35:0.22180853467699271353):0.04107208926262786997,22:0.29221037571549529632):0.02273873928863558505):0.02301556856016715585,((((49:0.20446792923693876687,98:0.14732163415931834316):0.09927280317075171112,((96:0.25493212027269235298,(47:0.15325627740796002318,24:0.16878943871073673333):0.04709985584500073208):0.03697752346374676841,67:0.24680998485213431759):0.02067349140634189980):0.07922261651541495642,((((68:0.15547646853328039862,3:0.16472498776963986900):0.02736065325269903745,((90:0.19316263943642941747,4:0.13813606661865637792):0.02833741930671331358,(8:0.11906242574767011977,(61:0.11583685813308110257,97:0.12936634995697793293):0.04811055934334432932):0.03962550866103021346):0.05590780069856516460):0.07927395613703534794,(99:0.21871777670977662900,((51:0.12541797778565058619,50:0.09358042673389459221):0.13317548681495061658,87:0.23510130306149484847):0.09672478231667187842):0.09746746806356743065):0.03788063016222714685,(92:0.24253213636009615661,(88:0.27244735204583597765,66:0.24397933136646982044):0.02954626824191928722):0.02970856620749454113):0.06369735810202452331):0.04941223107402940157,((70:0.12715999780986017575,46:0.12715477535869734727):0.10960763597380235312,(44:0.18355176017599750260,59:0.19029311914944069262):0.02500417407064623940):0.02414015516167885081):0.01912416539457981873):0.02836806712168242831,((43:0.27091716172096619308,(64:0.04803101558661260900,2:0.04574210877600434072):0.21814696265672775533):0.03092902288469889446,(((12:0.03889679888505832850,11:0.03289650063105326039):0.29568103858700856001,69:0.22609566523301696805):0.02732781314424550731,(5:0.20593726442807239185,(7:0.17514679071500993679,89:0.12746412219869115989):0.03352296513120905236):0.02929325090494875120):0.04121829245896337784):0.03339890240848115283):0.01847539516871279583,(1:0.13655763795121803050,10:0.16967841329910243742):0.17715166846078614360):0.02771526473511331037):0.06597662506893992029,57:0.48010714796713116481):0.28298123688869519787,71:0.02630749766422587135);
	TREE Dimcr_tree_9 = ((58:0.38331577886454493154,(25:0.24677106526603292957,20:0.28828540099648208850):0.08854580167490899711):0.03162277351442979029,(((26:0.39548302234602011884,60:0.52686022318334224668):0.06557726561288981793,((19:0.37590214697245305508,23:0.51056120043861474844):0.07880472318252905450,((42:0.44735599702356421137,45:0.41449752332828582180):0.06557022683034265109,((6:0.48503644431508147195,(95:0.30955315245279069192,65:0.49532785438337734174):0.23032018462948786186):0.03644585960340627345,(93:0.40687902137392623070,62:0.29434921366710747881):0.10808631820066745555):0.03369171285058149973):0.02197073678325252993):0.03944066201521929937):0.05022054679610431227,(((((((44:0.18934831863625356529,59:0.19244182785293595384):0.02698692551546165788,(70:0.12884093821151354486,46:0.12979732507620775350):0.11045691430990825510):0.02428681277401426725,((((88:0.27645366468698323592,66:0.25117500471088116676):0.03019894211740323242,92:0.25298826862340495492):0.03044585538639802899,((((51:0.13059093545782135548,50:0.09697569249403656388):0.13468298344187082383,87:0.24026317070260130859):0.10017118808263501817,99:0.22357895008954797866):0.09890736775248551438,((68:0.15794738299909685808,3:0.16865807001320665126):0.02873117075416951882,(((97:0.13212519973385991601,61:0.11379933728930310965):0.04937040415207234051,8:0.12188166405927536307):0.04055867680786869739,(4:0.14258201367660397474,90:0.19434965147422866849):0.02864422893901230269):0.05756898224307260836):0.08012876695532578086):0.03812057362058838411):0.06369145593818362205,((98:0.14780435306815176144,49:0.20895655879573457603):0.10249591561867035794,(67:0.25534054938392924949,(96:0.25993537951072270831,(47:0.15567749814541265163,24:0.17374951621721315687):0.05020987799713063499):0.03792079858429066308):0.02070751808292484869):0.07999987459430342451):0.04974524260680342203):0.01975343324609330278,((63:0.27614005786802620079,(94:0.10538093315879594469,91:0.12317957126969761306):0.09051126379644688913):0.05293408192539221513,(22:0.30211619061623185001,(36:0.23165736311154511151,(48:0.11085456561748396886,21:0.13597935747353331881):0.16598346234337635341):0.03888169266336652385):0.02100442075557092114):0.02480570901509159334):0.02806538089765988828,((((89:0.12981768879342767131,7:0.17473001299280094267):0.03511502489393412280,5:0.21356709358009154376):0.02907366967247782680,(69:0.22598350380651810454,(12:0.03940153308731548371,11:0.03456676395489213793):0.29930808924923407721):0.02761853336679149368):0.04233483011028353615,(43:0.27388808397035002695,(2:0.04718853004806079082,64:0.04862116329841582874):0.22103201235856215212):0.03059232335660005964):0.03488233348041278048):0.01930281095086032808,(1:0.14011648637409529483,10:0.17593884056651101777):0.17695774894926696863):0.02805063238550526902,(57:0.48979918096067648348,(86:0.01951876405012468313,71:0.02616615677931838704):0.28598090675320964049):0.06696333660334997939):0.06618624788128560366):0.05323824870383365299,9:0.31563937725612328800);
	TREE Dimcr_tree_10 = (86:0.02039162485217634393,((((9:0.31203606503062886190,(58:0.38386522725455463068,(20:0.28583172993729016875,25:0.24567767821969077602):0.08998745410346020712):0.03105913623917580871):0.05197834572855467017,((60:0.52653204001220432762,26:0.39930677873591807758):0.06194789150038738923,((19:0.37714189569145656344,23:0.50737493327688798495):0.08013512912891374018,((45:0.41065608335901854220,42:0.43978002949672101440):0.06491436832352226460,((62:0.29360424014824554328,93:0.40494569945819269829):0.10711253146598824493,(6:0.47859068703967022618,(95:0.30402692355839772143,65:0.49862182871395277495):0.23086516961013936466):0.03798651890499933625):0.03017982088744405184):0.02126988016375464322):0.03940896809311304066):0.04927027714372644862):0.06513134231584619127,((((((94:0.10415094663891553972,91:0.12514868844063437026):0.08986393362342556812,63:0.27651287092823378932):0.05479489446384887275,(22:0.30366547051414177760,((21:0.13936857999090812577,48:0.11306409886519823427):0.16043666232314643394,37:0.21989623014515885524):0.04102296964884355468):0.01960911863990569964):0.02543827983610620277,(((46:0.12965494397377677616,70:0.12648781353024635132):0.11222025104334290568,(59:0.19407444199987991529,44:0.19060911243854122832):0.02580190357525085146):0.02390041619996558994,(((92:0.25311681509554467828,(66:0.24795646481599986632,88:0.27907351670655788922):0.02836753863263125411):0.03072939169173653784,(((68:0.15907380206746399298,3:0.17145063788171463481):0.02821177769593275625,(((61:0.11363378000056999217,97:0.13538152964591118610):0.05049651837666511989,8:0.12063489434811469625):0.04061691697494478753,(90:0.20047117779243839308,4:0.14370358525349533063):0.02615903406431985961):0.05781084762186051301):0.08172503238771293421,(99:0.22657171730665631726,((51:0.12773221265626222287,50:0.09583707646862482665):0.13605129109085573047,87:0.23643675898112678779):0.10155183911584889089):0.09730474025594500198):0.03806251901881579913):0.06417139532065546659,((49:0.21086441038837913653,98:0.14985426479054864135):0.10062763393780506382,(67:0.25831283874564364700,(96:0.26400510620566575160,(47:0.15754906034400975590,24:0.17686259810141705118):0.04975798507144577748):0.03734222500980582948):0.02067461569547576067):0.08143380101801254989):0.04977811086143043434):0.01866942610994277996):0.02722213217503325830,((43:0.27001157529951330671,(64:0.05093744957140702162,2:0.04767332392298097993):0.21865369708651488656):0.03002607015223165629,((5:0.21176711306161422055,(89:0.13020055218929602048,7:0.16933596111828810860):0.03519003383920950301):0.02947089819133964436,((11:0.03699616877242645208,12:0.03895697759840587721):0.29655177217291300851,69:0.22748945294713660004):0.02766477307404902400):0.04262001192767630314):0.03362119304883914861):0.01942603717644618769,(10:0.17587763704145217836,1:0.14281690489074114203):0.17402569339107085145):0.02864393362328975998):0.06613282575964861409,57:0.48933527668560383717):0.29102340482495120400,71:0.02273430504663978211);
	TREE Dimcr_tree_11 = (1:0.13817416235244120437,(((57:0.47738723263437082833,(86:0.01954415759061701660,71:0.02583305252134977109):0.28792266519736325892):0.06638351350494092751,(((58:0.38029593450409687749,(25:0.24731734248617490146,20:0.28671107417134056305):0.08707037151257922269):0.03167867581149814982,9:0.31715287032292760472):0.05287184152539497334,((60:0.53498293683699238432,26:0.39686001630740019852):0.06456841311881356127,(((62:0.28626470568044376508,93:0.40115306161017799669):0.11232220841382210830,((65:0.49015040461288467144,95:0.30193501556313351308):0.22904617207693292458,6:0.47792844203714762719):0.03552033577797076430):0.03666364021407923779,((42:0.43928468102358769753,45:0.40893012056934513465):0.05941855943820954084,(23:0.50221076827760358086,19:0.36719905860752943827):0.06830783841619351981):0.02726452686562053779):0.04311378298786798513):0.05058490672657441067):0.06427339456800570949):0.02769125760384587645,(((((59:0.19086689829001765584,44:0.18800875276998751939):0.02730779958448483966,(46:0.12862897265831824134,70:0.12563724787206015376):0.11018472879758793581):0.02515705967507239280,(((98:0.14857236052127353876,49:0.20767567087967106487):0.09995923027455382026,(67:0.25220242236604850650,(96:0.25733067524862918152,(24:0.17130259440151734962,47:0.15591767048867402612):0.04889389561147674396):0.03714689375490785178):0.02063107180257668996):0.08051287711019808335,((92:0.24902319767362696146,(88:0.27696234421178700380,66:0.24674056435255123376):0.03015981247495999260):0.03032541786208998308,((99:0.22286204704169587654,(87:0.23651300785974133101,(51:0.12515731602844243353,50:0.09735987289836518788):0.13261438415341941788):0.09865804812810895219):0.09721375584302105466,((((97:0.12946348461080428582,61:0.11246008211834311596):0.04950925005877912510,8:0.11880194865797349957):0.04008704310410687172,(4:0.14099469985185111853,90:0.19339775112279294911):0.02684414359386865997):0.05531551682144563581,(3:0.16710732962508720312,68:0.15738696981773001027):0.02825819898430064619):0.08116803669272056043):0.03889558963266850217):0.06488871964680124893):0.04825984677078644369):0.01877753841553485292,(((94:0.10464941369168008489,91:0.12170421844670455125):0.09133015662815234526,63:0.26633886300666165248):0.05322533871753917789,(22:0.29154704226286293212,(38:0.24358927431247226481,(21:0.14068442924540977557,48:0.10569824125868494680):0.15911331901274178291):0.03513176338341601063):0.02421803985822546315):0.02562374524832541911):0.02854464812430230689,((((89:0.12773043683067203391,7:0.17883363721640685440):0.03472117471233788361,5:0.21053676470838131318):0.02944754559189938573,(69:0.22535222523114412096,(11:0.03468516294367387370,12:0.03957711564119280323):0.29575461289605059489):0.02796747125861230934):0.04186574268448430697,(43:0.27372772517113597157,(64:0.04659301837786704314,2:0.04502693678098834695):0.22093280789268190945):0.03040081744520296836):0.03430998377735688942):0.01949882700001335720):0.17641476641816211668,10:0.17351455386188394114);
	TREE Dimcr_tree_12 = ((58:0.38206253771204157221,(25:0.24647908351308001063,20:0.28906668749217884207):0.08948063827091433386):0.03139801821935361836,(((26:0.40059802224081603184,60:0.52836511300061195229):0.06285417417442486221,(((93:0.40892064025521990267,62:0.29195020145041639115):0.10843035314588030105,((95:0.30969515964062743762,65:0.49173179948067946565):0.23296320923594038277,6:0.49015857710695071026):0.03571804168336853436):0.03987191651902593365,((19:0.37460498361363164799,23:0.51237600447875464305):0.06989894931365270292,(42:0.45344653701527404266,45:0.41344275093653831687):0.05796624410773081743):0.02541040190656615808):0.04168620870192165512):0.05195604726119491812,(((((((70:0.12987539575459422503,46:0.13033522703231398276):0.11019807056168806625,(44:0.18865397744120485091,59:0.19284188812882949171):0.02594330933315477233):0.02496138678285324958,(((92:0.25511270965266513722,(88:0.27892165422771397765,66:0.25013139892427027622):0.02724317090518980911):0.03079933611546500569,((((51:0.12979194820050346526,50:0.09500031578983861302):0.13330428226228618893,87:0.23927778554546036416):0.09710711710208023983,99:0.22236107496344711953):0.09878609375182766106,((3:0.17089533860590663816,68:0.15846537911690139477):0.02849651647135962099,(((97:0.13020341557102690921,61:0.11315963408333266915):0.04909562871587387634,8:0.12379358735229518962):0.04024233452737759759,(4:0.14169665787149079983,90:0.19491789219648950060):0.02897988860941376824):0.05711902069758380274):0.07957475997639130993):0.03794886833486544458):0.06454187286579182725,((98:0.14560307940206251853,49:0.20815503764309081780):0.10044610249940871816,(67:0.25455405889811161257,(96:0.25979347449607659293,(47:0.15254315008023169864,24:0.17340913283243608589):0.04839274020523068320):0.03738704192097552087):0.02036919592126347489):0.08058454567573447580):0.04964872509412937562):0.01893545149138260372,(((94:0.10530834426290223982,91:0.12268338563400114916):0.08944045333727876357,63:0.27246575637565617622):0.05275559097973273048,(22:0.29888403841159366658,(39:0.21202578965984031356,(48:0.10886342820322650327,21:0.14038724485317205515):0.16277567035350140601):0.03981022751196968551):0.01987490789038753522):0.02703275255315217701):0.02860103960847260735,((((89:0.12663443025434140132,7:0.17111152421169786852):0.03492403681200997867,5:0.20999319197798652081):0.02882762055480449226,(69:0.22487509649010659074,(12:0.03723076430736373121,11:0.03432979315019753924):0.29637466091325459505):0.02791530074430830996):0.04330337583547336916,(43:0.27439358391488222200,(2:0.04818730742796711874,64:0.04988552366100606345):0.22236455671142196788):0.03003325039970551266):0.03279770808813466110):0.01950135398125150271,(1:0.14084221813042943627,10:0.17206970950526409569):0.17772458266038007602):0.02807388204546039726,(57:0.49013169945673090711,(86:0.01877742707492498220,71:0.02529196652894420694):0.28685970065756949410):0.06882907019479946042):0.06638317671153069754):0.05293216234252285518,9:0.31314419867870862957);
	TREE Dimcr_tree_13 = (86:0.02098159904939422143,((((9:0.31465095221022715277,(58:0.38234584808396226974,(20:0.28774103055549454799,25:0.24553889371737358527):0.08754185060158115039):0.03216123032506217061):0.05309538146503170464,((26:0.39804936319472716821,60:0.52685722830542314199):0.06562846645007446023,((19:0.37551554014858146147,23:0.51107220702287148306):0.07137925475130280084,((45:0.41568723406686336475,42:0.45211508502517866459):0.06009631410329493301,((6:0.48102311908023592801,(95:0.30612907839391556575,65:0.50160102768735304046):0.22984334377828127827):0.03563623847505026365,(62:0.29465180363306098243,93:0.40378138182599282446):0.10883121907000865847):0.03365052966174279792):0.02230073424118252795):0.03999188567930395122):0.05001786112066164414):0.06632041108934035034,(((((64:0.04872408274302777315,2:0.04770538373084271672):0.21780520337636716244,43:0.27369414482524268006):0.03073236499644491429,(((11:0.03533753176284871317,12:0.03257123849373973201):0.29838119084733494280,69:0.22882466705048529199):0.02806869802183991486,(5:0.21343986197993239373,(7:0.17635049328236060417,89:0.13093869092607143823):0.03434112833331295217):0.02900615711100322167):0.04184635621959811175):0.03452223156917134245,(((((98:0.14859687663257181711,49:0.21121471526177890143):0.10068222563515231982,(67:0.25578611073872631332,((47:0.15764099709588588749,24:0.17436051071846281335):0.04903306799077396944,96:0.26068747671359082663):0.03812469931483267876):0.02074740756225038063):0.08078865207287329320,(((88:0.28057417119100142022,66:0.24967948500200840001):0.02760733665244516008,92:0.25165727307889396158):0.03172378262766363533,((((4:0.14454495000321304632,90:0.19647102778882205576):0.02796167242340518930,((97:0.12848187611471537095,61:0.11226447272214337691):0.04984616482924073694,8:0.12192170268984585391):0.04054807981346689183):0.05709911164407520390,(3:0.17249296247113840574,68:0.15923242589711325556):0.02800653107762195171):0.08093030780989811379,(99:0.22517240499007518117,(87:0.23516335704726792910,(51:0.13086701602271039180,50:0.09837311391943644179):0.13414442642492835356):0.09994385332673848266):0.09907270112832232412):0.03798378301104063381):0.06357893991712508519):0.05022699408077940103,((46:0.13077971368512802952,70:0.12561906614134973892):0.11307679427963487906,(44:0.19226776998101996474,59:0.19304894472991204757):0.02610908856333432615):0.02448187611907790343):0.01937415833704757978,(((94:0.10526733103588108154,91:0.12228003143397110641):0.09027849044871180673,63:0.27501670293069663265):0.05650298288831692023,((40:0.22249174672742155767,(48:0.10960657126827254293,21:0.14243725476721855183):0.16583604110846864033):0.03815237211020366254,22:0.30403389470951186491):0.01902883576906723787):0.02345778310119362928):0.02720204545922752862):0.01934624079249390102,(1:0.14008566868034588726,10:0.17242089024968143551):0.17814058257001685881):0.02865039506042252326):0.06791241052717794657,57:0.49128328869939263956):0.28731892056793256751,71:0.02756287021494464168);
	TREE Dimcr_tree_14 = (46:0.12847307090868173574,(((((49:0.20578225581339590344,98:0.14972221123065010406):0.10173970275106279659,(67:0.25515763240562677749,(96:0.25803468078374530714,(24:0.16826466107322887722,47:0.15602846989645507980):0.04811014674401310753):0.03783069586217063102):0.01952379443681124746):0.07970780143022876407,((92:0.25502513887853645036,(66:0.24756768390590708218,88:0.27760393498502949905):0.02810787190059337720):0.03035181457642050981,((99:0.22294567800505776800,((51:0.12684829779094639046,50:0.09462257964884009109):0.13364271957960321968,87:0.23609562998091485064):0.09840503219430822568):0.09974460117394465253,((((61:0.11207644950882234003,97:0.13149048264830170973):0.04893887233595074771,8:0.12275577364557009596):0.03884562024943561537,(4:0.14164666413193519046,90:0.19643128213932301018):0.02721263894285239765):0.05681357861989224517,(68:0.15816796302948785136,3:0.16949760532294996795):0.02809894443615821441):0.07959374650315041710):0.03853964665220205310):0.06261168130124314390):0.05086564027068933569,((((43:0.27296449548905521443,(2:0.04772443315263973779,64:0.04670224256899373205):0.22255886139729860740):0.03162527822709332997,((5:0.20920559030114907473,(89:0.12883052727797583703,7:0.17551908752153411175):0.03488555459600806152):0.02938920238869081533,((12:0.03762110608038678194,11:0.03588054996355355408):0.29787795832758995340,69:0.22521851769690778844):0.02818351244467868708):0.04167243981991248375):0.03511948328264467845,((10:0.17394760207849777056,1:0.13721934938345209387):0.17798710965871933354,((57:0.48640832975884285005,(71:0.02758591196832081358,86:0.01927353493951675795):0.28483172800809519742):0.06719002937845659773,((9:0.31215112642943865229,(58:0.38223935866820957230,(25:0.24425537240493613855,20:0.28390049570874897888):0.09046248628090816646):0.03256200121295826921):0.05427976151054289544,((60:0.53346517386593650389,26:0.39025715689778145423):0.06610289890344803188,((19:0.37704227589018285416,23:0.51792602248884522798):0.07703205222473531733,(((93:0.40298095405168837813,62:0.29328815388686108045):0.11043286327155674154,((65:0.50008906119114870936,95:0.31119390008105329848):0.22987796796004608679,6:0.47348223246685167132):0.03666916642897559420):0.03455233483896825997,(45:0.41262926141479616682,42:0.45089961820393631431):0.06016164239303134487):0.02324521481851592186):0.03832264307257242375):0.05009673183883092684):0.06562350721457517466):0.02734297938587024537):0.01887206103211054239):0.02793341943991246509,(((94:0.10370639434947759305,91:0.12170501938441377621):0.08946254765083888616,63:0.27018090671843475459):0.05426092486583854180,(22:0.29363972707576324606,(41:0.23613397525119697584,(48:0.10715980317238690822,21:0.13987381055247155581):0.15638426255760481953):0.03873700743029277749):0.02410527789537417198):0.02443360778830998628):0.01988950425857519480):0.02589728497256367848,(59:0.19188577238575135753,44:0.18725096919125600037):0.02508130635239060047):0.10884623056275412323,70:0.12750627614127102438);
