# Supplementary material for: Leveraging single-cell genomics to expand the fungal tree of life
Source: Nat Microbiol. 2018 Oct 8;3(12):1417–28. doi: 10.1038/s41564-018-0261-0 (PMC6784888; doi:10.1038/s41564-018-0261-0)
Supplement: Supplementary file 9 — Contains 5 phylogenetic trees, each using a different library of Metschnikowia bicuspidata: three 1-cell, one 10-cell, and one 100-cell libraries. [file 41564_2018_261_MOESM9_ESM.txt]

#NEXUS

BEGIN TAXA;
	TITLE Taxa;
	DIMENSIONS NTAX=99;
	TAXLABELS
		Allma1 Anasp1 Artol1 Aspfu_A1163_1 Batde5 Bigna1 Blyhe1 Botci1 Capow Catan2 Caupr1 Caupr_SCcomb Caupr_TAUBsc Caupr_TAUCsc Caupr_TAUGsc Caupr_TAUHsc Caupr_TAUNsc Caupr_TAUOsc Chlre4 Cioin2 Coere1 Conco1 Cyame Dacsp1 Dappu1 Dicpu1 DimcrSC1 Dimcr_AHPZNsc Dimcr_AHPZOsc Dimcr_AHPZPsc Dimcr_AHPZSsc Dimcr_AHPZTsc Dimcr_AHPZUsc Dimcr_AHPZWsc Dimcr_AHPZXsc Dimcr_AHPZYsc Dimcr_AHPZZsc Dimcr_AHSAAsc Dimcr_AHSABsc Dimcr_AHSACsc Dimcr_AHSAGsc Emihu1 Ganpr1 Gloin1 Guith1 Hesve2finisherSC Lacbi2 Linpe1 Malgl1 Metbi1 Metbi_SCcomb Metbi_UOTNsc Metbi_UOTOsc Metbi_UOTPsc Metbi_UOTSsc Metbi_UOTTsc Mitda Monbr1 Morel2 Naegr1 Neucr2 Physo3 Pipcy3_1 Pirfi3 Plafa Pneji1 Pucgr2 Pyrco1 Rhihy1 Rhior3 Rozal1_1 Rozal_AUAABsc Rozal_AUAACsc Rozal_AUAAGsc Rozal_AUAAHsc Rozal_AUAANsc Rozal_AUAAOsc Rozal_AUAAPsc Rozal_AUAASsc Rozal_NTBWsc Rozal_NTBXsc Rozal_NTBYsc Rozal_NTBZsc Rozal_NTCAsc Rozal_NTCBsc Rozal_SC1 Sacce1 Schpo1 Spipu1 Stano1 Synps1 Tapde1_1 Thaps3 Thasp1 Toxgo Treme1 TriviGv29_8_2 Ustma1 Yarli1 
	;
END;


BEGIN TREES;
	Title Metbi_trees;
	LINK Taxa = Taxa;
	TRANSLATE
[1]		1 Allma1,
[2]		2 Anasp1,
[3]		3 Artol1,
[4]		4 Aspfu_A1163_1,
[5]		5 Batde5,
[6]		6 Bigna1,
[7]		7 Blyhe1,
[8]		8 Botci1,
[9]		9 Capow,
[10]		10 Catan2,
[11]		11 Caupr1,
[12]		12 Caupr_SCcomb,
[13]		13 Caupr_TAUBsc,
[14]		14 Caupr_TAUCsc,
[15]		15 Caupr_TAUGsc,
[16]		16 Caupr_TAUHsc,
[17]		17 Caupr_TAUNsc,
[18]		18 Caupr_TAUOsc,
[19]		19 Chlre4,
[20]		20 Cioin2,
[21]		21 Coere1,
[22]		22 Conco1,
[23]		23 Cyame,
[24]		24 Dacsp1,
[25]		25 Dappu1,
[26]		26 Dicpu1,
[27]		27 DimcrSC1,
[28]		28 Dimcr_AHPZNsc,
[29]		29 Dimcr_AHPZOsc,
[30]		30 Dimcr_AHPZPsc,
[31]		31 Dimcr_AHPZSsc,
[32]		32 Dimcr_AHPZTsc,
[33]		33 Dimcr_AHPZUsc,
[34]		34 Dimcr_AHPZWsc,
[35]		35 Dimcr_AHPZXsc,
[36]		36 Dimcr_AHPZYsc,
[37]		37 Dimcr_AHPZZsc,
[38]		38 Dimcr_AHSAAsc,
[39]		39 Dimcr_AHSABsc,
[40]		40 Dimcr_AHSACsc,
[41]		41 Dimcr_AHSAGsc,
[42]		42 Emihu1,
[43]		43 Ganpr1,
[44]		44 Gloin1,
[45]		45 Guith1,
[46]		46 Hesve2finisherSC,
[47]		47 Lacbi2,
[48]		48 Linpe1,
[49]		49 Malgl1,
[50]		50 Metbi1,
[51]		51 Metbi_SCcomb,
[52]		52 Metbi_UOTNsc,
[53]		53 Metbi_UOTOsc,
[54]		54 Metbi_UOTPsc,
[55]		55 Metbi_UOTSsc,
[56]		56 Metbi_UOTTsc,
[57]		57 Mitda,
[58]		58 Monbr1,
[59]		59 Morel2,
[60]		60 Naegr1,
[61]		61 Neucr2,
[62]		62 Physo3,
[63]		63 Pipcy3_1,
[64]		64 Pirfi3,
[65]		65 Plafa,
[66]		66 Pneji1,
[67]		67 Pucgr2,
[68]		68 Pyrco1,
[69]		69 Rhihy1,
[70]		70 Rhior3,
[71]		71 Rozal1_1,
[72]		72 Rozal_AUAABsc,
[73]		73 Rozal_AUAACsc,
[74]		74 Rozal_AUAAGsc,
[75]		75 Rozal_AUAAHsc,
[76]		76 Rozal_AUAANsc,
[77]		77 Rozal_AUAAOsc,
[78]		78 Rozal_AUAAPsc,
[79]		79 Rozal_AUAASsc,
[80]		80 Rozal_NTBWsc,
[81]		81 Rozal_NTBXsc,
[82]		82 Rozal_NTBYsc,
[83]		83 Rozal_NTBZsc,
[84]		84 Rozal_NTCAsc,
[85]		85 Rozal_NTCBsc,
[86]		86 Rozal_SC1,
[87]		87 Sacce1,
[88]		88 Schpo1,
[89]		89 Spipu1,
[90]		90 Stano1,
[91]		91 Synps1,
[92]		92 Tapde1_1,
[93]		93 Thaps3,
[94]		94 Thasp1,
[95]		95 Toxgo,
[96]		96 Treme1,
[97]		97 TriviGv29_8_2,
[98]		98 Ustma1,
[99]		99 Yarli1;
	TREE Metbi_tree_1 = ((((9:0.31552397120781811024,(58:0.38187690844277333291,(25:0.24430091078496293799,20:0.28903609490116111136):0.08837427134519464100):0.03014404569660511513):0.05035171239750412669,((26:0.39229249314905534352,60:0.52722484646054657009):0.06286161472906158509,((23:0.51254348174489483547,19:0.37244314238980974485):0.07391378740929351043,(((93:0.40641579347953138424,62:0.29233160643846656246):0.10619633381129239824,((65:0.50437778877735950367,95:0.31108192386845406885):0.22385150062797831705,6:0.48085609460090189549):0.03678925504593085621):0.03279883296942090465,(42:0.45361857386132892200,45:0.41538892692200946044):0.06396192504917051769):0.02227904124499965541):0.03996701031889388772):0.04973708319108982590):0.06675323133898550254,(((43:0.26772148305708570737,(2:0.04666651354858944445,64:0.04844360269055635049):0.21991079966851187488):0.03088770637131148245,((5:0.21241372722412729668,(7:0.17334130900430574918,89:0.12913117723835590422):0.03558297223215282218):0.03014273499029130124,(69:0.22687186309344414825,(11:0.03518104036386698885,12:0.03645782048762515742):0.29507653258164001642):0.02735777479755030842):0.04180875072445959517):0.03150160850435183152,(((22:0.30992759356589910658,((27:0.22403690479300708560,(48:0.11119397804080388692,21:0.14176757399465048093):0.16364280209224812968):0.04529624011250740073,((94:0.10260199448123283328,91:0.12104696864779802834):0.08935446483908357496,63:0.27062563307899356602):0.04760493872591878284):0.01823280749591424041):0.01960895298912452428,((((92:0.25074469060854603919,(88:0.27931199045519111701,66:0.25077928555578699044):0.02798927666359436045):0.03038662983457369321,((99:0.22403604032954352321,(87:0.22472761135073024419,52:0.25394476010153810286):0.09632405028721101325):0.09678579631747588619,((68:0.15558122119651673909,3:0.16948314569181915923):0.02792098508809799304,((4:0.14315722598510238761,90:0.19384236273218197200):0.02736553115221567953,((61:0.11615909401578829174,97:0.12553137771033587300):0.04869272226642476498,8:0.12207399917338286610):0.03937297477669164658):0.05593127015282509107):0.07890038050685374560):0.03822200229821916956):0.06423816488103939459,((49:0.20664767335991007791,98:0.14619354323491931535):0.09920596193580695499,(67:0.25225828596855759400,(96:0.25851534169559264864,(24:0.16992783269958244841,47:0.15890380245265675607):0.05006231983384904632):0.03768142801762867228):0.01875660025106247811):0.08106253812838642991):0.04952338783581883980,((46:0.12998499093364387913,70:0.13032908587597089034):0.10914283511151465222,(44:0.18664083983086898755,59:0.19586290885236132264):0.02603006359025073976):0.02313886391759988059):0.01971961594224571485):0.02246254713904769981,(1:0.13764451122460674704,10:0.16976970179379236026):0.18415843191816325120):0.01497638771575413204):0.03553229004206742009):0.06771604384450052860,(86:0.01888839450474977255,71:0.02723115312282607670):0.28595376274915063064,57:0.48238674960120592194);
	TREE Metbi_tree_2 = (((25:0.24750248001380348306,20:0.28872307661437490722):0.09065777308282654823,58:0.38346540613275920117):0.03030986587207350896,(((26:0.39614300007678138194,60:0.53297099461742458715):0.06453741929296670510,((23:0.51689183706520069883,19:0.37539988713300187495):0.07763602592829327298,(((93:0.41149098090355434865,62:0.29611200760287170741):0.10667628446258831110,(6:0.48405196720584581227,(95:0.31202025392230359202,65:0.51006592836182529371):0.22935111660661808286):0.03667083735212707529):0.03389589944817976430,(45:0.42032121753652024188,42:0.45763713845994807849):0.06321947070843099425):0.02198970350244062663):0.03945552917706387358):0.04952472813120668838,((((((63:0.27251548895732874422,(91:0.12291091269374718187,94:0.10390466933040147512):0.09217178721595321866):0.05333587922970983025,(((21:0.14178240122222071640,48:0.11127564583893172212):0.16760700211821302763,27:0.22558355538880536795):0.04031846094801785907,22:0.30562112863730628298):0.01898824735470932418):0.02425330762785472480,((((((3:0.17024935251405370895,68:0.15773301048823859527):0.02808462746528994289,((4:0.14465706815140347286,90:0.19427512613544006825):0.02722874715769965648,(8:0.12310219993156916451,(97:0.12783253006249131745,61:0.11636041500686686301):0.04917913861587923374):0.04067489258464227625):0.05677886027296974447):0.07992514899760268243,((87:0.23339393160637819657,53:0.25818108153866303756):0.09659392701996213915,99:0.22339458053897404133):0.10051794932787229409):0.03810104984346954216,(92:0.25483397061003093542,(88:0.28252908342292265553,66:0.25248955368094744278):0.02781106632667594905):0.03054061417059748471):0.06520124143710413767,((98:0.14713971992779528719,49:0.20771598627390089331):0.10113855939404252371,(67:0.25469192535104862030,(96:0.25960807178984557364,(24:0.17229614823402614188,47:0.15921913308224266981):0.05102187716581201016):0.03834024933377827571):0.01944945007472586793):0.08190274214875084557):0.05022670723457217656,((46:0.13007943150359951856,70:0.13244274330178754107):0.11027639217313520148,(59:0.19637855364770365196,44:0.18939117356581502971):0.02665392439636929747):0.02342220670607762095):0.01956163566005779397):0.02825853161852723977,((43:0.27105837137337951415,(2:0.04783622457857924365,64:0.04981087280189121919):0.22420717140092774611):0.03165539738447703533,((5:0.21440612568810057947,(7:0.17439390164846763076,89:0.12984961387237589636):0.03594721477500664036):0.03037584344232140479,(69:0.22967380018139155196,(12:0.03709653333115832397,11:0.03608875081417702024):0.29742699048024134889):0.02732623724593175388):0.04225472658609372850):0.03525482905876636819):0.01916549038454351192,(10:0.17209309529451788379,1:0.13928440162263072688):0.17800091348419083692):0.02904983113841861850,(57:0.48666179929204489429,(86:0.01940981151162004051,71:0.02785762185011053313):0.28917256258593682094):0.06808544640365531142):0.06587778942970111407):0.05258588404596793719,9:0.31448129089777232537);
	TREE Metbi_tree_3 = ((58:0.38532908570718754637,(20:0.28896871924976536006,25:0.24968296672445802753):0.08928133393719976663):0.03074842861204362537,(((60:0.53290299188091672100,26:0.39659421512512627039):0.06448377719212414205,((19:0.37324868562321961152,23:0.51649872633988491710):0.07758361909433572623,(((62:0.29321731400078443475,93:0.40378382894200565145):0.10709198460936432407,(6:0.47796591551668926590,(95:0.30806266367301171627,65:0.50655545071922203348):0.23000668207824628841):0.03598677267516309231):0.03445173526325615715,(45:0.41524235967963296634,42:0.45149491904519944985):0.06406543734615850749):0.02186193134130748686):0.03970290574895252861):0.04966151622206083083,(((((((91:0.12199337844854236945,94:0.10408027064782604532):0.09158867690538635697,63:0.27772973828234015503):0.05348430552287899292,(22:0.30499291521284987994,((21:0.14318323918407627193,48:0.11216600047062666445):0.16654258139880612211,27:0.22664041467445633637):0.04092683966047138550):0.01903837032871904394):0.02386226928253517079,(((59:0.19434485506571758107,44:0.19014423853684228605):0.02676703855200070550,(46:0.13135534132574047672,70:0.13315184846547592490):0.10948955439034904757):0.02404800342365142132,(((49:0.20989108124119798537,98:0.14641230820663014844):0.10046307704399674854,(((24:0.17263475633081035165,47:0.16041869710735470744):0.05076015585372664618,96:0.26123343777219165673):0.03892027488687931774,67:0.25559490247355337589):0.01897060288174134621):0.08236725018177878943,((92:0.25568498499290193138,(88:0.28400214389835304329,66:0.25289336158409192468):0.02794595698936250261):0.03026958432995394480,((99:0.22159427791758917747,(54:0.25064281260777021565,87:0.22908622750451626549):0.09893664361894237425):0.10216995556161918846,((68:0.15842096629446905665,3:0.17091043294003746555):0.02885609803303174764,(((61:0.11782589437153986878,97:0.13071608192097136647):0.04829454022302335364,8:0.12564518073570996037):0.03916153158510823212,(4:0.14611388612543455001,90:0.19356643019660416116):0.02793539968414010533):0.05683492407535891550):0.07939532183406777799):0.03850691176095158430):0.06556100697152046630):0.04993500787710220684):0.01980363914264085534):0.02783146745649706447,(((64:0.04872220250473287273,2:0.04553643916442641493):0.22405295183807646953,43:0.27020587014019137317):0.03200031659767024750,(((7:0.17151424924654742887,89:0.13064154982929165882):0.03571496149604625608,5:0.21368582522125181833):0.03063082457429062988,(69:0.23208329406837344133,(12:0.03846207592900427463,11:0.03685106418236411968):0.29890614556968503335):0.02767594465107990967):0.04129632505847779383):0.03613306784643341429):0.01875765640912761476,(10:0.17151253739182870106,1:0.13963456881807106980):0.17755809492898216861):0.02980739764619407331,(57:0.48420896829809023654,(71:0.02455303183919512258,86:0.01972383356250631548):0.29023240490903168265):0.06684801976530151124):0.06535024037573523847):0.05098521328496924410,9:0.31599346774904679691);
	TREE Metbi_tree_4 = (86:0.01870479845896012502,(57:0.48222298003750346806,((((26:0.39331055314106794230,60:0.53184108655691808565):0.06401947441942720807,((19:0.37013046445181130295,23:0.51412240195056213565):0.07774992342062857220,((42:0.45743749011145729000,45:0.41533354179463066735):0.06389005064930861066,((62:0.29495476417977195549,93:0.40876867138936584523):0.10676511002347160995,((95:0.31504490019434655546,65:0.50383182397019832255):0.23163616919056145838,6:0.47386218839631621957):0.03621517090971644592):0.03309279069777356502):0.02228165421442373367):0.03945454062723685595):0.05081014208664819121,(9:0.31293229195883626170,((25:0.24716904545640477897,20:0.28702937427428604211):0.08960379321147911302,58:0.38328017211696835398):0.03097878860956107192):0.05118294724789883982):0.06666504130645674320,(((43:0.27073832668462965989,(64:0.04972341088218652089,2:0.04766443411172775063):0.22270386960344767946):0.03144060088908005174,((5:0.21163643198891735064,(89:0.13172392752056985565,7:0.17448118603631290746):0.03506464765901786546):0.03059702837886002849,(69:0.22796428208253907699,(12:0.03689276758594732530,11:0.03498954422388235452):0.29971148031691491331):0.02698130731214374092):0.04235166213265846580):0.03155185377106258654,((10:0.16913519394419213038,1:0.13969591662569938451):0.18438511996954504157,((22:0.31057503593779106632,(((21:0.14210345449108854887,48:0.11066047089744988907):0.16635233025620407843,27:0.22577107949871397241):0.04646108361879279502,(63:0.27698599240961846446,(91:0.12076986757727643795,94:0.10366188699533687712):0.08849486337247143564):0.04794431376969390812):0.01808356823313669523):0.01988881442068652153,((((98:0.14549531093327003339,49:0.20740738542348807760):0.10047824516887902957,((96:0.26059637455935208417,(47:0.15874151831471700058,24:0.16862590915451078355):0.04835343433831126858):0.03869381279671518098,67:0.25237124775632202578):0.01879147416401292375):0.08097101359850905622,((92:0.25085791366245963063,(88:0.27884482474041111244,66:0.25374584861888882514):0.02844679430241702292):0.03003973525766231306,(((68:0.15587500757566608023,3:0.16977546130115173106):0.02861553261731902137,(((97:0.12815557656539250386,61:0.11612853063520693631):0.04818645461085972054,8:0.12426578896410986341):0.03963187813906878659,(90:0.19001534396123667681,4:0.14642011708773719492):0.02715526641920561202):0.05570243095537572714):0.07945555358921733979,(99:0.22212133627963576155,(55:0.25599220247496490277,87:0.21475207485596681245):0.10381603095844807449):0.10064705706420080944):0.03868018886399916118):0.06471313631294081659):0.04990617957121728371,((70:0.13223684291240295208,46:0.12992129952166658891):0.10924365081118195264,(59:0.19638375175921266025,44:0.18574540859458141262):0.02685114016099468190):0.02323122831246381831):0.02017198915612614801):0.02251364550565928407):0.01545871004660650735):0.03502876706861954986):0.06920290902712179781):0.28786159928236937366,71:0.02719790689135472006);
	TREE Metbi_tree_5 = ((91:0.12245085259292824709,94:0.10388269478178152605):0.09133695337345425214,(((((1:0.13791607821775891951,10:0.17059134167061273946):0.18309197956565970156,((((((19:0.36959757730735709469,23:0.51593417619766412940):0.07709840548511427694,((45:0.41631093098040633516,42:0.45058407999551541856):0.06431184638364320638,((62:0.29560194529681865783,93:0.40154150652417769374):0.10494689362720516224,((95:0.31326268871646473224,65:0.50342060119675169361):0.22879719930501918324,6:0.47169106863613446956):0.03622504752303201681):0.03301200374755502986):0.02197407600326075489):0.04048968405088056860,(60:0.52969270392374634415,26:0.39147910135571512003):0.06274949038954366620):0.04981134629795650609,(((20:0.28892885752954339251,25:0.24523145541264715352):0.09025482712912716310,58:0.38227714041380095322):0.03050079675247447872,9:0.31438878229654365626):0.05143149428580853083):0.06705401654621807872,(57:0.48194551782905775683,(86:0.02010068769858248949,71:0.02813720272964749872):0.28699192669307532766):0.06994388038525145568):0.03586042149638291043,((43:0.27146622839679168671,(64:0.04910703327083746489,2:0.04750310268507913075):0.22182488840020661569):0.03070828314633957182,((5:0.21331446028799011527,(89:0.13098844680258028839,7:0.17527332340293819146):0.03578374609595671996):0.03067504266786107159,(69:0.22869961859886844824,(12:0.03809932983437242654,11:0.03698211644620956473):0.29537341447252840609):0.02732447236747927166):0.04178071602149134589):0.03208193158384124721):0.01517647675239381169):0.02298503723246687891,(((46:0.13089701145981685881,70:0.13239094760723726929):0.10852765553025074674,(44:0.18863228178904703491,59:0.19652690083751292449):0.02598653480912141087):0.02349595509827489062,(((98:0.14619205672836246834,49:0.20726897434938273967):0.10163885138730473223,(67:0.25290751359114982399,(96:0.26032702508901939265,(24:0.16957621771650255305,47:0.16057598461624383868):0.05059267579014081057):0.03772567471635833447):0.01848335910586375655):0.08080896391952345492,(((88:0.27981781630725899301,66:0.25119082743811704805):0.02826161536784025513,92:0.25405987446351646630):0.02994063274603821559,((99:0.22394092953035871219,(87:0.23014301654183053070,56:0.23868543881122353256):0.09474334590893665475):0.09731953545593911847,(((8:0.12363128075532728301,(97:0.12888124660685928990,61:0.11713104178242915443):0.04829982568961704859):0.04143959110516701877,(4:0.14496866836351526842,90:0.19541857487442154673):0.02776875607189636247):0.05585843718213171633,(3:0.17052115919631477547,68:0.15706550924908496691):0.02852961530196636980):0.08029619279185890024):0.03723452273602600310):0.06508890341892555054):0.05012800811887140745):0.01929398615386489560):0.02004869418148714014,22:0.31141769404941904709):0.01836013811514019059,(27:0.22522804767179302465,(48:0.11142937315290729616,21:0.14149605849499144461):0.16551312125348971449):0.04527585051317913750):0.04841994869898489512,63:0.27339304703705097355);
