# Supplementary material for: Leveraging single-cell genomics to expand the fungal tree of life
Source: Nat Microbiol. 2018 Oct 8;3(12):1417–28. doi: 10.1038/s41564-018-0261-0 (PMC6784888; doi:10.1038/s41564-018-0261-0)
Supplement: Supplementary file 10 — Contains 14 phylogenetic trees, each using a different library of Rozella allomycis: eleven 1-cell and three 100-cell libraries. [file 41564_2018_261_MOESM10_ESM.txt]

#NEXUS

BEGIN TAXA;
	TITLE Taxa;
	DIMENSIONS NTAX=99;
	TAXLABELS
		Allma1 Anasp1 Artol1 Aspfu_A1163_1 Batde5 Bigna1 Blyhe1 Botci1 Capow Catan2 Caupr1 Caupr_SCcomb Caupr_TAUBsc Caupr_TAUCsc Caupr_TAUGsc Caupr_TAUHsc Caupr_TAUNsc Caupr_TAUOsc Chlre4 Cioin2 Coere1 Conco1 Cyame Dacsp1 Dappu1 Dicpu1 DimcrSC1 Dimcr_AHPZNsc Dimcr_AHPZOsc Dimcr_AHPZPsc Dimcr_AHPZSsc Dimcr_AHPZTsc Dimcr_AHPZUsc Dimcr_AHPZWsc Dimcr_AHPZXsc Dimcr_AHPZYsc Dimcr_AHPZZsc Dimcr_AHSAAsc Dimcr_AHSABsc Dimcr_AHSACsc Dimcr_AHSAGsc Emihu1 Ganpr1 Gloin1 Guith1 Hesve2finisherSC Lacbi2 Linpe1 Malgl1 Metbi1 Metbi_SCcomb Metbi_UOTNsc Metbi_UOTOsc Metbi_UOTPsc Metbi_UOTSsc Metbi_UOTTsc Mitda Monbr1 Morel2 Naegr1 Neucr2 Physo3 Pipcy3_1 Pirfi3 Plafa Pneji1 Pucgr2 Pyrco1 Rhihy1 Rhior3 Rozal1_1 Rozal_AUAABsc Rozal_AUAACsc Rozal_AUAAGsc Rozal_AUAAHsc Rozal_AUAANsc Rozal_AUAAOsc Rozal_AUAAPsc Rozal_AUAASsc Rozal_NTBWsc Rozal_NTBXsc Rozal_NTBYsc Rozal_NTBZsc Rozal_NTCAsc Rozal_NTCBsc Rozal_SC1 Sacce1 Schpo1 Spipu1 Stano1 Synps1 Tapde1_1 Thaps3 Thasp1 Toxgo Treme1 TriviGv29_8_2 Ustma1 Yarli1 
	;
END;


BEGIN TREES;
	Title Rozal_trees;
	LINK Taxa = Taxa;
	TRANSLATE
[1]		1 Allma1,
[2]		2 Anasp1,
[3]		3 Artol1,
[4]		4 Aspfu_A1163_1,
[5]		5 Batde5,
[6]		6 Bigna1,
[7]		7 Blyhe1,
[8]		8 Botci1,
[9]		9 Capow,
[10]		10 Catan2,
[11]		11 Caupr1,
[12]		12 Caupr_SCcomb,
[13]		13 Caupr_TAUBsc,
[14]		14 Caupr_TAUCsc,
[15]		15 Caupr_TAUGsc,
[16]		16 Caupr_TAUHsc,
[17]		17 Caupr_TAUNsc,
[18]		18 Caupr_TAUOsc,
[19]		19 Chlre4,
[20]		20 Cioin2,
[21]		21 Coere1,
[22]		22 Conco1,
[23]		23 Cyame,
[24]		24 Dacsp1,
[25]		25 Dappu1,
[26]		26 Dicpu1,
[27]		27 DimcrSC1,
[28]		28 Dimcr_AHPZNsc,
[29]		29 Dimcr_AHPZOsc,
[30]		30 Dimcr_AHPZPsc,
[31]		31 Dimcr_AHPZSsc,
[32]		32 Dimcr_AHPZTsc,
[33]		33 Dimcr_AHPZUsc,
[34]		34 Dimcr_AHPZWsc,
[35]		35 Dimcr_AHPZXsc,
[36]		36 Dimcr_AHPZYsc,
[37]		37 Dimcr_AHPZZsc,
[38]		38 Dimcr_AHSAAsc,
[39]		39 Dimcr_AHSABsc,
[40]		40 Dimcr_AHSACsc,
[41]		41 Dimcr_AHSAGsc,
[42]		42 Emihu1,
[43]		43 Ganpr1,
[44]		44 Gloin1,
[45]		45 Guith1,
[46]		46 Hesve2finisherSC,
[47]		47 Lacbi2,
[48]		48 Linpe1,
[49]		49 Malgl1,
[50]		50 Metbi1,
[51]		51 Metbi_SCcomb,
[52]		52 Metbi_UOTNsc,
[53]		53 Metbi_UOTOsc,
[54]		54 Metbi_UOTPsc,
[55]		55 Metbi_UOTSsc,
[56]		56 Metbi_UOTTsc,
[57]		57 Mitda,
[58]		58 Monbr1,
[59]		59 Morel2,
[60]		60 Naegr1,
[61]		61 Neucr2,
[62]		62 Physo3,
[63]		63 Pipcy3_1,
[64]		64 Pirfi3,
[65]		65 Plafa,
[66]		66 Pneji1,
[67]		67 Pucgr2,
[68]		68 Pyrco1,
[69]		69 Rhihy1,
[70]		70 Rhior3,
[71]		71 Rozal1_1,
[72]		72 Rozal_AUAABsc,
[73]		73 Rozal_AUAACsc,
[74]		74 Rozal_AUAAGsc,
[75]		75 Rozal_AUAAHsc,
[76]		76 Rozal_AUAANsc,
[77]		77 Rozal_AUAAOsc,
[78]		78 Rozal_AUAAPsc,
[79]		79 Rozal_AUAASsc,
[80]		80 Rozal_NTBWsc,
[81]		81 Rozal_NTBXsc,
[82]		82 Rozal_NTBYsc,
[83]		83 Rozal_NTBZsc,
[84]		84 Rozal_NTCAsc,
[85]		85 Rozal_NTCBsc,
[86]		86 Rozal_SC1,
[87]		87 Sacce1,
[88]		88 Schpo1,
[89]		89 Spipu1,
[90]		90 Stano1,
[91]		91 Synps1,
[92]		92 Tapde1_1,
[93]		93 Thaps3,
[94]		94 Thasp1,
[95]		95 Toxgo,
[96]		96 Treme1,
[97]		97 TriviGv29_8_2,
[98]		98 Ustma1,
[99]		99 Yarli1;
	TREE Rozal_tree_1 = (1:0.13703688900486349356,(((72:0.34004917094196990268,57:0.53386350775322122253):0.05371981226449431407,((9:0.32622195503819351181,(58:0.40736589135429579489,(25:0.27236777055783462087,20:0.30105436777854016617):0.09808701457280169511):0.03312256264133419531):0.04967126962989198286,((60:0.56306339054927800891,26:0.41409284428220799468):0.05544271607848658828,(((23:0.54329671456044870137,19:0.39057544987749404086):0.06392620598216956773,(42:0.49098340876141111089,45:0.42544101952478646789):0.05436886598040250457):0.02975413600107321491,((6:0.51250405129920273417,(65:0.52794335979160589289,95:0.31376142412668095449):0.23645281572283768923):0.04145399459354485311,(93:0.43461988464598538817,62:0.31420455759718673994):0.10176766191507528869):0.03868007375822740679):0.03877970577960162396):0.05097940903160892712):0.05666171786216696316):0.03968231955069322081,((((11:0.02382621801573881620,12:0.02937150055318709166):0.33477149546702877903,((5:0.21484352936166356551,(7:0.18946620947247008737,89:0.13734791365019885512):0.02989225636267451788):0.02983590039062954113,69:0.25872539292163504454):0.01970478209389865676):0.03578584320534559243,((2:0.04446572235764211650,64:0.05159239596472206535):0.21751120743219701237,43:0.29030370492546431205):0.03584103387723173995):0.03539284525034980255,(((63:0.27292463281111589701,(91:0.12951634185738689076,94:0.10677114926619600543):0.10294583954430233663):0.05089256171595745587,(22:0.31452166219357285959,((21:0.14632067766145309684,48:0.12223559158385947920):0.16746140216542404477,27:0.23445096910628196452):0.04496284023312350359):0.02052965005606615170):0.02313091521514973672,(((44:0.18973048380272500291,59:0.20214612948886379051):0.02793629571635605421,(46:0.14174294370904719220,70:0.13348207570246992115):0.11291267749926023334):0.02529785144207175734,(((67:0.26299409499328435524,(98:0.14804197676666561168,49:0.21945106629211408311):0.10295057036230563507):0.02407930292488229956,(96:0.27002568467235604777,(24:0.18579276635695068931,47:0.16763035747160109912):0.04943752235989478522):0.04629563848923940600):0.08340949431420437155,((92:0.26274814031493259892,(88:0.29592811008521302529,66:0.25578877274015077159):0.02999966134029298168):0.03197723956370282505,(((3:0.17409600876920741652,68:0.16541882827251172539):0.03226700348389564821,((4:0.14947394030045393909,90:0.18403975729830618357):0.02982295789191700616,(8:0.12045161574409329885,(61:0.12680784209977333243,97:0.12444406613184227917):0.04912810326397195476):0.04364624338545362858):0.06133994980198832769):0.07420815883950628022,(99:0.23116774691786892704,(87:0.24706526266977063555,(50:0.10832424552247536809,51:0.14221384005467813116):0.13767992726034644635):0.10527702313383897892):0.09945486733547059810):0.04069143801032443220):0.06608232674178217414):0.05269150599313449090):0.01873555806735791029):0.03121521781483272903):0.02153789600950944613):0.18804614909219585783,10:0.17924543537407816585);
	TREE Rozal_tree_2 = (1:0.13589035317015873972,(((((((6:0.51412366856319557940,(65:0.53331288819921873756,95:0.31445309965098239280):0.23474705642373050463):0.04074520632542060622,(93:0.43560314013778428377,62:0.31463250974378259572):0.10253951398008556706):0.03811984894139416186,((23:0.54845445041468365854,19:0.39219972107911238446):0.06352686103900255510,(45:0.43108014807769279297,42:0.48935178827289294023):0.05515513026214870218):0.02964181202527737743):0.03803127691328701820,(26:0.41555888395698115101,60:0.56165700776641469538):0.05757217805950151646):0.05213461849306337548,((58:0.40897469329149127582,(20:0.30002555795490337687,25:0.27228303796132141690):0.09931145150306298908):0.03241930543149482147,9:0.32721415675872028705):0.04895839989218853106):0.05855461871009663699,(57:0.53305650622356970381,73:0.33094907795091038638):0.04520642094383547221):0.03823675327967657883,((((63:0.27702726525935522650,(94:0.10783585399875363076,91:0.12713284520627371466):0.10585638431606729515):0.05090829082538747552,(22:0.31473598725856177794,((48:0.12176841831021212315,21:0.14827428037309103859):0.16601029417312718195,27:0.23488912946495588141):0.04517520239615298999):0.02022548270133393486):0.02279923126073607129,(((46:0.14155792914321799203,70:0.13530580225140942385):0.11389922283122033697,(59:0.20528305823315387557,44:0.19110600457065934910):0.02752033688829963465):0.02586386233445525998,(((96:0.27395569160020699639,(47:0.16643722738040114817,24:0.18411470894165693490):0.05011724287651268817):0.04671806473533069576,((49:0.21797520976458920061,98:0.14861910029597799610):0.10543037710627606307,67:0.26191503603150406709):0.02469426953060542204):0.08411417705707520398,((92:0.26678417560129419339,(88:0.29748527170844141221,66:0.25684054857098004288):0.02837265242411403723):0.03092029958835991119,((99:0.23258118602253030627,(87:0.25095273705900655870,(50:0.10707074544382441661,51:0.14139643192493311918):0.13865503308375093372):0.10348300347402313026):0.09928517469610825819,((68:0.16573656095208466610,3:0.17511486818317109626):0.03221746580449365988,((8:0.12114392116839577118,(97:0.12515260455923143956,61:0.12716262643841577673):0.05014325029274096374):0.04401962732060980821,(4:0.14961967597019099063,90:0.18136564387785286678):0.02926069370146007834):0.06241680690126913400):0.07466488908955341841):0.03919354959491638118):0.06582312430880894738):0.05272980557942894692):0.01878024040797048391):0.03109032817168184970,(((12:0.02872747189955898034,11:0.02344805664655752811):0.33484521039059222947,(69:0.26003913275340040379,(5:0.21347353275155045438,(7:0.18878273859290159442,89:0.13878836406555286609):0.02887750084116639041):0.03082737054614318253):0.02115007191266371836):0.03581743188636243164,(43:0.28968965253451589570,(2:0.04503730788847315480,64:0.05172223539789180813):0.21884654525064706210):0.03559529153462311774):0.03515801238163628051):0.02129760906396227157):0.18939188881511004325,10:0.18041605137525026925);
	TREE Rozal_tree_3 = (7:0.18580090604371804486,(5:0.21536664326737053887,((((((63:0.27331132485848563807,(91:0.12736151814416532546,94:0.10826106658343698230):0.10343622482298923948):0.05235284789839258351,(22:0.31477057023994903240,(27:0.23491638602236988853,(48:0.12067193608996276688,21:0.14737736653291552691):0.16647653345252591550):0.04402489452332675191):0.02114730009809052610):0.02312815385228469620,(((((24:0.18497791912488337207,47:0.16754559195770971081):0.04893384023430488727,96:0.27246351087599934848):0.04672056728896931826,((49:0.21553343061820981474,98:0.14783754483870520380):0.10476679701658710153,67:0.26134900684328343790):0.02416186804481466194):0.08346883650324346537,((92:0.26367008988227952360,(88:0.29668825511313845489,66:0.25553738970403550024):0.02952669819796371539):0.03036246798203819444,((((8:0.11873743520299928633,(97:0.12492129802196254296,61:0.12615255171785419441):0.05043455835088976602):0.04450116014140734905,(90:0.18712851367231686517,4:0.14616262415799521901):0.02930125027439674582):0.06086774433868642059,(68:0.16586541599243356804,3:0.17195679506822184046):0.03063956489023391197):0.07501322033636188824,(99:0.23320808332520606698,(87:0.24945245998773268870,(50:0.10752556860375744874,51:0.14318621405659445744):0.13730286394229296310):0.10319987829830390424):0.10013198503057868516):0.04003952094292222846):0.06494762232142296809):0.05314275979140168499,((46:0.14114968770337876780,70:0.13271246776874232043):0.11450409669347173802,(59:0.20389451544387407478,44:0.18777044808239959361):0.02795090954654670320):0.02452213260931470143):0.01860008560610691003):0.03058669878200642039,((1:0.13682227643787889249,10:0.17992123686993713449):0.19155211991899179225,((57:0.52535365196620131822,74:0.35276337916023442487):0.06351353809773981063,(((60:0.56489109134286863423,26:0.41657516749775219678):0.05681639948894157827,(((93:0.43654355916481424327,62:0.31150847289709543420):0.10288136960998545133,((95:0.31435425259998972525,65:0.53456520160613674175):0.23468055204878074393,6:0.51232240327732081475):0.03991530354909182676):0.03814841224792379915,((45:0.43028083964209817847,42:0.48854296986956102788):0.05262263378244084328,(19:0.39277693475757935460,23:0.54574907192976518377):0.06464937273620047220):0.02985083726061180109):0.03824720369077917043):0.05093141055058666294,(9:0.32511632525567213392,((25:0.26944273986407435428,20:0.29862747728245464529):0.09959096185832175263,58:0.40913164814198726971):0.03282936608662449102):0.04984693731581057996):0.06071557874070289407):0.03688991846852707202):0.02081730009339288409):0.03613846737170926110,(43:0.29136006425540100784,(2:0.04439712221721604096,64:0.05164999595160762319):0.21871237720289243844):0.03548364256040582171):0.04291965259814983086,(69:0.24104374236123204955,(12:0.02953636259466991751,11:0.02456375527153932189):0.32728045188679222299):0.02637823714866551969):0.03565432478637094865):0.03049892320483596486,89:0.13590279027612894858);
	TREE Rozal_tree_4 = (1:0.13611331610655749702,(((75:0.33622813894087189013,57:0.52722879823931267929):0.05996413371803119979,((9:0.32934932358820295795,(58:0.40938056244156401098,(25:0.27380329338500203340,20:0.30225265270374357396):0.09870980028994920386):0.03360306477116653534):0.04952776200328921907,((60:0.55890445171060276763,26:0.41214046752756178238):0.05873951974110274560,((((95:0.31400149610633887320,65:0.53622128306552752086):0.23603891478389849024,6:0.51936707731621523099):0.04042636364996682330,(93:0.43292925257483855228,62:0.31374776196535791861):0.10140466081235820217):0.03826743254171415670,((23:0.54768925605336904461,19:0.39223257911975523138):0.06419409473201620475,(42:0.49285502957499477406,45:0.42894298618358045472):0.05499955931016704824):0.02918061060710573293):0.03910835813477514522):0.05123053256758152568):0.05527491180740004562):0.04053934755538292356,((((22:0.31496270619871380436,(27:0.23537117217717726247,(48:0.12311151925856889111,21:0.14769745155196190023):0.16772386278447903862):0.04457632410312807603):0.02026194734463503122,(63:0.27348190196778121575,(94:0.10843154970621382560,91:0.12873194947000776711):0.10429989975755170339):0.05115117815396231365):0.02271167605336171097,(((70:0.13444418099292931856,46:0.14251236280093315667):0.11336578716990911020,(44:0.19017087222323242335,59:0.20404417275667324772):0.02789818051698020329):0.02548025866242541529,((((88:0.29848998843948787441,66:0.25828512349603982567):0.02952750146322736385,92:0.26580571102709893427):0.03218769287466256152,(((3:0.17049234812825914132,68:0.16509312856223681831):0.03188295633286943737,((8:0.12051916496726748640,(61:0.12941725490966823897,97:0.12472157249298199133):0.05022689907383473540):0.04381471365418097841,(90:0.18358097238989740108,4:0.14967171834048181855):0.02965264397577018624):0.06147972375535976086):0.07451128554183532315,((87:0.24972655800306325924,(50:0.10693623015718031755,51:0.14232100905409006408):0.13856567170386441257):0.10374552363700563495,99:0.23361472552812007075):0.09948010907837367967):0.03958872769009781634):0.06576354002504357366,(((47:0.16951506176202438270,24:0.18751235339850139128):0.04984759155202332648,96:0.27361458196543103627):0.04582013753277119905,(67:0.26328314061584301431,(49:0.21993114616555642371,98:0.14955307846492257862):0.10501535761444753814):0.02456775248639868348):0.08432867819279794841):0.05354696760248203735):0.01856056349228225530):0.03154038218249573949,((43:0.29327004782427995577,(2:0.04372226905677782660,64:0.05196942403898707763):0.21856836910879806624):0.03610691650561459465,((11:0.02289808585710751548,12:0.02748498553154984231):0.33787242517585347468,(((7:0.18673238493200189358,89:0.13918494217563709414):0.02945063511975260992,5:0.21394598957305266396):0.03081745508535651060,69:0.25787652763060647798):0.02103484649096959772):0.03626330921974944832):0.03522324113467081158):0.02082029227788502468):0.18864874982468635145,10:0.18269312551363928177);
	TREE Rozal_tree_5 = (57:0.51820436067746800113,(((9:0.32715561729922226775,((25:0.27255341945725053421,20:0.30197033031421555149):0.09977856034373605576,58:0.41353932233141127428):0.03258023460476260069):0.04883041679029357512,((26:0.41470052611675384258,60:0.56254478527638052121):0.05849590096642588721,(((93:0.43526860717140863910,62:0.31356212736147182074):0.10295720727688846552,(6:0.51697943892797526555,(95:0.31759053950576188186,65:0.53653595721982860756):0.23539683828180274494):0.04126666497873116013):0.03830341681316053876,((23:0.54703440068639253013,19:0.39470603321772640415):0.06507390751077533897,(42:0.49606649339294972556,45:0.42986673751300963353):0.05482717624360647357):0.02965220851032837959):0.03846755215036420233):0.05123958648866506344):0.05789940687365849326,(((((12:0.02768108023605454077,11:0.02299526319317118928):0.34072688744216445000,(((89:0.13940250047860153204,7:0.18680988579458623899):0.03016104332145279343,5:0.21562172984706259871):0.03043963096408754121,69:0.25791153214375561742):0.02015370978810261324):0.03537841420993168701,(43:0.29297186190786306259,(64:0.05217909209523337311,2:0.04461604402375528300):0.21911417723109946620):0.03634217762587645811):0.03501036453788961000,(((((96:0.27358323513325949472,(24:0.18651615601325272076,47:0.16819353117258900587):0.04978052763068412101):0.04558803468753355737,((49:0.22000217923277870513,98:0.14814368609566258561):0.10462175907559063959,67:0.26392316447572983229):0.02392983235890649638):0.08444269546405064331,(((66:0.25562297572898723397,88:0.29779910553837340981):0.02980708565900087176,92:0.26641047608153850534):0.03056808277080105135,((99:0.23204919461054543395,(87:0.24599901838663912335,(50:0.10680396057309977931,51:0.14029408691635639195):0.13777413501083959901):0.10455880544617071615):0.09908238671468277969,((3:0.17147466621811502385,68:0.16491062286714017193):0.03235255731587095146,((90:0.18450838997697507904,4:0.14937657205168233809):0.02851378001544009611,(8:0.12042559317596651658,(61:0.12911680152409016342,97:0.12419796445316283462):0.04966971846411460251):0.04372860385042916936):0.06202100571101787363):0.07450258226642376969):0.04012828440528704715):0.06481381111479800339):0.05296010020391130058,((70:0.13391069701591865049,46:0.14326495613524548034):0.11284056740999298674,(44:0.18990298394634214096,59:0.20466958535610721426):0.02773962186490051135):0.02510552449185095292):0.01823057642773373566,((63:0.27454357258186629087,(91:0.13077121773481251155,94:0.11100944348204729029):0.10281270275726060726):0.05211108669454742048,(22:0.31492398032963647703,((21:0.14870500093004951347,48:0.12196824906107799069):0.16774353230636782075,27:0.23492597306343507291):0.04524213769983707195):0.01999297230871620659):0.02281907612624570897):0.03164008595094405796):0.02129223729314223823,(1:0.13710256482106436549,10:0.17947319819611134983):0.18662744847628698341):0.03867516454819767968):0.06562828965900772971,76:0.29162587849965337927);
	TREE Rozal_tree_6 = (1:0.13603649921367366726,(((77:0.31965220639269259495,57:0.51785310169264198166):0.06875895209037334588,((9:0.32355683709708826790,(58:0.40533929417352476676,(20:0.29974381979971997936,25:0.27178475161311999031):0.09801692795274341563):0.03359366455902684789):0.04950629896570166166,((60:0.56291513801833570341,26:0.41225966919628737051):0.05947167912294286374,(((62:0.31196320225005319537,93:0.43035418377889533836):0.10098428209418684742,((65:0.52773924808672556530,95:0.30967088566164863161):0.23622223053318652797,6:0.51567612137483098689):0.04000140507882695567):0.03911053404046416909,((23:0.54353883523493851104,19:0.38908064277466719583):0.06577972406573601161,(45:0.42673310181716889167,42:0.48824824139486944219):0.05271330195075637354):0.03012018646318683629):0.03749615870962660219):0.05139545281117922915):0.06191586350955866069):0.03560192511901025952,(((43:0.29226771216423313993,(64:0.05002961040461550296,2:0.04364039734329130948):0.22090853146970146348):0.03586299579475107219,((12:0.02813940067412870963,11:0.02453688383114131441):0.33684562371561493910,(69:0.25658686666947394528,(5:0.21518753104827723077,(7:0.18667492598366383638,89:0.13479633039327645894):0.03013111158218225588):0.03051009624483844510):0.02033693987108333573):0.03605861051285105812):0.03472245215336497437,(((((96:0.27394054071082851731,(24:0.18611742610171183587,47:0.16791010900959710272):0.04894161093848393290):0.04705760366363304081,((98:0.14647735799349334562,49:0.21931493232978310770):0.10346786889291316458,67:0.26011983393502391415):0.02497757669548764450):0.08488261775236020934,(((66:0.25464018274203287229,88:0.29647321723334191246):0.02914752312669108628,92:0.26455702358444488365):0.03194617409930351759,(((68:0.16508921353370750729,3:0.16882839339379876464):0.03093186578351539082,((90:0.18527866815336249684,4:0.14733803642802639766):0.02869578411323783426,(8:0.11939348442485105128,(97:0.12450370841714235304,61:0.12595685107683726733):0.05014550924117667369):0.04299775308510855876):0.06178744869808783235):0.07312458432928645169,(((50:0.10754060322730576993,51:0.14219956788154572425):0.13782040438339693278,87:0.24872388539852491318):0.10390835723101984889,99:0.23273066069358139263):0.09907171000634483471):0.03984828109120954615):0.06614923051107218788):0.05268898516413645511,((46:0.14113789708705376524,70:0.13342674650342531417):0.11345681188475542633,(44:0.19049706803144433875,59:0.20311796247344465760):0.02696093933004464413):0.02405895735510907990):0.01874515071848083941,((63:0.27014625080599985463,(91:0.12899529277195403987,94:0.10563158439989923931):0.10264599658644266156):0.05268944307463526572,(22:0.31082556931536436950,((48:0.12111062790592128091,21:0.14699954863963274332):0.16793881345379618741,27:0.23204486477996699723):0.04458927312579677449):0.02076424650099995342):0.02299216662569011568):0.03150853440533942645):0.02086533535278659035):0.18822945917066102872,10:0.17871001778808820459);
	TREE Rozal_tree_7 = ((((((1:0.13646422088158527419,10:0.17982860987904328298):0.19040199899002571704,((((60:0.55742988251755354323,26:0.40694971490657921853):0.05660188296320092100,(((23:0.54762392684542737786,19:0.39069644855690499607):0.06426749023440535280,(42:0.49507581593895194638,45:0.42707825356077333545):0.05520891695490715706):0.02902789034625707920,(((95:0.31640929180850280167,65:0.53075099141430104321):0.23904029232227863577,6:0.51513926247716812501):0.04056007634112503840,(93:0.43467436110680590655,62:0.31301502660413804691):0.10350133357289541258):0.03863140866718014349):0.03853574469686293219):0.05108291960989142649,(((25:0.27264330339262982106,20:0.29828784666012508886):0.09738550690863900794,58:0.40942591343386147695):0.03338378687333996148,9:0.32491628520723236928):0.04879227935821094098):0.06002904606224581524,(78:0.33628583271197659554,57:0.52704408432066240930):0.05949770240119030273):0.03770472261711590306):0.01996144538915324909,(((22:0.31323522241022005996,(27:0.23308384740095838827,(21:0.14738538099929435199,48:0.12331717004163607332):0.16615642241644981714):0.04422644804910744187):0.01979291257337474977,((91:0.13148745014077486970,94:0.10886567584830017519):0.10241853601215765435,63:0.27103165861485040145):0.05214287294030551384):0.02165625779447077209,((44:0.20332775242888884160,(59:0.20587086767753426386,(46:0.13951913339590632512,70:0.13101702790513403141):0.10101197890539923008):0.02479444406356058964):0.02512157325191229085,(((92:0.26461626924104797443,(88:0.29491637651415431032,66:0.25625552032625759091):0.02911998958989766087):0.03284768153711253857,((99:0.23167434766454647610,((51:0.14161094036501392646,50:0.10654767418712973726):0.13617283501458177231,87:0.24784660450963622025):0.10455320519372943155):0.09863197736485362910,(((90:0.18367065708968211002,4:0.14878082467647338327):0.02862265278684612488,((97:0.12664574539948703080,61:0.12806743782380664021):0.04923037864826014520,8:0.12184057433228952239):0.04374331714706945762):0.06260544926778623120,(68:0.16401529101464018545,3:0.17262564152507370308):0.03273675458222383150):0.07398656078824648874):0.03994651164667851334):0.06666018620324108690,(((47:0.16885451148225269491,24:0.18645249157170781795):0.04961348528438708216,96:0.27280879363058868625):0.04587253622998774261,((49:0.22138388910793735387,98:0.15093778723949569098):0.10346287616060922954,67:0.26375694132507537804):0.02430668482943106404):0.08249217069678915770):0.05330982540434576339):0.01865487875888942326):0.03072012827582389083):0.03495117221412753772,((64:0.05079861192853939167,2:0.04468454138989198798):0.21890382027292160094,43:0.29397793860741266991):0.03624907584807375571):0.03546090535215357803,(12:0.02643958997383171264,11:0.02388565659902710386):0.33561691941479676604):0.02096516113026796954,(5:0.21269384382934830580,(89:0.13789497685938212346,7:0.18601254249385809625):0.02901159208997627220):0.03140590648242178040,69:0.25754280003997531701);
	TREE Rozal_tree_8 = (((11:0.02239968006324793981,12:0.02760197818338887971):0.33912762032653648303,((((((94:0.10820306772927915095,91:0.12893243587485694879):0.10420597654367173834,63:0.27427672160396593393):0.05118672513983169720,(22:0.31505694161448244417,((48:0.12328546135651002880,21:0.14748353493153779081):0.16663092886113728408,27:0.23506370132132176076):0.04466236549915304777):0.02082876931993840608):0.02275604809862015812,(((46:0.14116331188032399391,70:0.13384516032647439387):0.11454021415697897279,(44:0.19047479562272698339,59:0.20418500118388188680):0.02765746239697453035):0.02573449064715445725,((((98:0.15017938112435805231,49:0.22003666601362240063):0.10383092762950014987,67:0.26378005342480920214):0.02462211051941664772,(96:0.27226421227221986321,(47:0.16928812135229021063,24:0.18843690547431743432):0.04952784255823659831):0.04626899895024323695):0.08467323189178156684,((92:0.26690764295271002249,(66:0.25570669285624264555,88:0.29790225057967090194):0.02996752641376282389):0.03261744890783338513,(((68:0.16623690769145710311,3:0.17255186635069819090):0.03242215850318435483,((8:0.12196258701935901170,(97:0.12447087682387544816,61:0.12970514640014227381):0.04986175476058385403):0.04414793119829903828,(90:0.18306256238406173886,4:0.14935723092344982410):0.02964931709779708088):0.06183924836192777191):0.07503288622906097161,((87:0.24962286801687111337,(51:0.14282835417267344957,50:0.10800005751498532869):0.13756322034071105653):0.10535622339656688928,99:0.23213281982420574945):0.10026829545137644351):0.04024325703635839996):0.06599393632400291088):0.05283592856571365376):0.01853028879750181351):0.03135164186971577116,(((((60:0.56289298943061272240,26:0.41884726914232056627):0.05692403834492231612,(((62:0.31103123177627378659,93:0.43462856394014764971):0.10169661285517879457,(6:0.51828774653156151064,(95:0.31393717802785303661,65:0.53019754993970991119):0.23426515932684341403):0.04086061223570991441):0.03934810662357925842,((19:0.39173970688312542698,23:0.54636786519750346613):0.06434998781222608932,(42:0.48886929400774969956,45:0.42549463496826250841):0.05385796058331719649):0.02976301224627646985):0.03848352295670410400):0.05031483907026490510,(9:0.32778249944860532450,((25:0.27382472560528176020,20:0.30164665442183025146):0.09840457415243238082,58:0.40256321269065903357):0.03278335504376475584):0.05107765931690467359):0.05621057537230472051,(79:0.33168864192620434173,57:0.52356654721987161416):0.06141377845767475446):0.03982816491540318998,(10:0.18084357902782022265,1:0.13578220300273369237):0.18942331859888053569):0.02161574416087602354):0.03542391827812065019,((2:0.04453002896199503152,64:0.05193079845017530699):0.21885530814677164879,43:0.28948427840946655554):0.03638665930659303049):0.03543615653158910944):0.02074077144433071618,(5:0.21500233935560236764,(89:0.13838639779145217590,7:0.18887407994465665872):0.02917351563823004229):0.03101897497742820559,69:0.25956932445168262591);
	TREE Rozal_tree_9 = (26:0.41051800942315469500,((((6:0.51772399898523824291,(65:0.53890620309523085130,95:0.31765146401741606308):0.24186143630447168307):0.04155453011281740050,(93:0.43639519309441510142,62:0.31203792555486808968):0.10428307353012337966):0.03844304489230680050,((23:0.54796421076518631033,19:0.38967834199667994444):0.06547282170141822955,(42:0.49628455559648154694,45:0.43256249101791471867):0.05370370096097090706):0.03057436459097324574):0.03815383481371724395,(((58:0.41241951089001321895,(25:0.27053766603631507204,20:0.30383189030156704247):0.09744259997501639181):0.03401421240118121525,9:0.32818140686672764295):0.05008288925640615868,((80:0.31828908888750423456,57:0.52537057987981139462):0.07170814067912446854,((((((94:0.10746988887008489255,91:0.13078569664319361632):0.10530637371985393513,63:0.27745468743007900558):0.05137982592737736637,((27:0.23571157412067952897,(48:0.12234871748537247405,21:0.14817022967195708771):0.16756525549322573432):0.04481881954303813115,22:0.31265339593064400692):0.02006116918581555067):0.02295540276661187096,(((44:0.19439321081779153966,59:0.20247543442825435833):0.02797075034602088117,(70:0.13452347026430894195,46:0.14219380027881273199):0.11514308200900785772):0.02549862792322422911,(((((3:0.17440708259950382653,68:0.16732597454799474912):0.03141207186983265703,((4:0.14823824944259056391,90:0.18661357201087375168):0.02975323376534579761,(8:0.12195664571971179257,(97:0.12681197577685404676,61:0.12777303593508781976):0.05059335381428729100):0.04519697872629151875):0.06175734068063520182):0.07530025787362350231,(99:0.23315992550386074877,(87:0.24715564969160883080,(51:0.13989680003548216058,50:0.10672073077994552459):0.13645741651932744021):0.10264885182849589618):0.09911746786967050304):0.04076261826370606439,(92:0.26516917625243241474,(88:0.29565636044466070409,66:0.25714519282144682188):0.02976883577365305872):0.03308557014460849349):0.06710373128228730444,((96:0.27948454936964850504,(24:0.18814681004025421429,47:0.16959272358774790668):0.04969831798674455986):0.04515534838121387784,(67:0.26571622907708752903,(98:0.15201308959679279975,49:0.21721941509439199325):0.10412543272271705674):0.02550341144916395617):0.08306287899000110164):0.05323903458060717103):0.01907586309750549866):0.03116413425166079942,((43:0.29292261141417491599,(64:0.05124854338812550453,2:0.04631013887996506678):0.21739330638171611154):0.03578147779025461772,((12:0.03069723857943415513,11:0.02508808852283831228):0.33974884785224218620,((5:0.21693373691965733840,(7:0.18841945291955825015,89:0.13874264314750023308):0.02976268496719501264):0.03096335288111523587,69:0.25984952326117416455):0.02022139091240177794):0.03569065870761713860):0.03596612240202277239):0.02112189280506205497,(1:0.13653812444329871401,10:0.18171276965750443599):0.19023883768910879177):0.03359756387394776528):0.06650968640602884785):0.05281115659938701717):0.05770730720146755033,60:0.56227218705404635735);
	TREE Rozal_tree_10 = (81:0.31815084440710045266,(((9:0.32452193985157284928,((20:0.29553779014303938055,25:0.26945604299641362500):0.09829596000607060402,58:0.41465652790571388975):0.03268567979214663521):0.05073614843626989002,((60:0.55737585965245228792,26:0.41129129390287838541):0.05819020046433678872,((((95:0.31485366988760549178,65:0.53009470197434704897):0.23923631809013562455,6:0.51832259725859120003):0.03992677413126479585,(93:0.43578056042377566470,62:0.31140165421801213608):0.10295097332093973430):0.03825776211175046376,((19:0.39341744999909955549,23:0.54291523272751085472):0.06543609752603415930,(45:0.42970085764680532314,42:0.49319660190779085474):0.05313240762436275549):0.03044674589723445762):0.03821396069702766990):0.05207798299921846674):0.06627284475005293385,(((((63:0.27537541368346230009,(91:0.12828684077224286608,94:0.10859071013141072259):0.10411497579642176037):0.05158683882646767499,(22:0.31047578367246375652,(27:0.23365807256675147352,(21:0.14741480948880186785,48:0.12025752060806461918):0.16690935408760104730):0.04414409223642014324):0.01906377575825339565):0.02286396043000563441,(((44:0.19072591342362771316,59:0.20368085833567461940):0.02793984366976613731,(70:0.13244459095188199083,46:0.14127983455907267007):0.11306960242589392251):0.02449581408385725564,(((((87:0.24797668867147015792,(51:0.13995448111533134727,50:0.10628176325655598611):0.13776863628008198526):0.10222766423518082901,99:0.23349509101515367182):0.09800008752087334407,(((90:0.18540341691918371669,4:0.14820840689473757656):0.02749808805559135830,(8:0.11949892434513642581,(61:0.12912096169768058629,97:0.12291814352028715418):0.04994589899948498335):0.04138412933817067069):0.06239976178010977342,(68:0.16528752170518323794,3:0.16907849955822465415):0.03276074660546870326):0.07412328486645720915):0.03940889817595026601,(92:0.26135102789642594701,(88:0.29602505638075565786,66:0.25099153358551246074):0.02828998905661252519):0.03281189715520994171):0.06532585216899898517,(((24:0.18655273950902268032,47:0.16834694335836564161):0.04998671400743585902,96:0.27605691880250926573):0.04471303306940386385,((49:0.21888709609538098411,98:0.14834041483773360848):0.10215656555797000826,67:0.26305883663399920458):0.02482130643756363594):0.08424651945712646750):0.05268175253854423534):0.01917259389839408301):0.03049050165597711609,(((11:0.02354427102307004790,12:0.03024049473798916254):0.33998861129310559148,(((89:0.13800141240302132850,7:0.18353060295941586721):0.02944425958169188604,5:0.21531460014166445283):0.02931307582919187582,69:0.25671125165797153977):0.02145994696535341584):0.03458525287570972384,(43:0.29050017835849240022,(64:0.05221543859192166737,2:0.04410682096162703986):0.21856883485353523211):0.03515982216523701881):0.03516421130814938872):0.02136074020896859896,(1:0.13819630583945857749,10:0.18439500154492363682):0.18692850668882873832):0.03238483710463675030):0.06638536835931065083,57:0.53296978490371715864);
	TREE Rozal_tree_11 = (((((((64:0.04929836325634036343,2:0.04600765278866392194):0.21965048407088100246,43:0.29135536505533038421):0.03679780174184477809,((11:0.02357903656217976221,12:0.02548759303630979828):0.33620834196936721927,((5:0.21676084024321795596,(89:0.13981909776179496374,7:0.18991711196761820735):0.02921544438867766311):0.03112362759663357681,69:0.25993893646930393837):0.02053566407052824505):0.03491008953677985499):0.03529346979410020319,((((9:0.32491360662792378999,(58:0.40435193324723600616,(25:0.27253654052606118841,20:0.29933943599232998301):0.09885147099410121485):0.03322567597683932783):0.05056276587202612055,((26:0.41624198222163438787,60:0.55269764961781808754):0.05828758348283655244,(((42:0.48992038684850075514,45:0.42303116720024308561):0.05425010620916878579,(23:0.54369797736412472933,19:0.39124240483176397909):0.06262926423683208565):0.02976888579296907422,(((95:0.31364057228788255749,65:0.52891188064446259531):0.23204842673618514270,6:0.51177966762137849788):0.04003216383521917415,(93:0.43108315739827546276,62:0.30978849483946740984):0.10214118598107650715):0.03741900750594445713):0.03868247993003905150):0.05050184039171839306):0.06094923263276597752,(82:0.34317441860654090968,57:0.53010782301166081698):0.05343607536284292192):0.03682056393837796621,(10:0.18219327290661149754,1:0.13567270263926983764):0.18938887867804990450):0.02037483743323107235):0.03116750138331301004,((((96:0.27290040173443003146,(24:0.18880515910380168965,47:0.16947886746857818152):0.04960763965723029995):0.04650337737479352807,(67:0.26611457609850053263,(98:0.15069078981366695880,49:0.21867086916404585017):0.10402655637620947249):0.02430634463099826462):0.08452291899191630153,(((88:0.29618814675980720263,66:0.25605969941813244706):0.02967244346621991311,92:0.26644950776971337847):0.03147360506396797847,((99:0.23320433897308937010,(87:0.24861661881924890238,(51:0.14259752892968238780,50:0.10491486281059049512):0.13474638591590154535):0.10497873104291778612):0.09881370287087186399,((3:0.17368265795296833343,68:0.16447121810151310584):0.03252144269970829588,((4:0.15036651719925087090,90:0.18488864206304531090):0.02935374641292974596,((97:0.12635410353387152571,61:0.12961736092802475517):0.05064161623610670404,8:0.12142138772496822996):0.04416317972929461461):0.06235444925345078049):0.07301642627185987722):0.03969178680852787633):0.06657137068508352240):0.05416048629126092584,(44:0.20724419692945450500,(59:0.20579292440929788932,(46:0.13904833438603989015,70:0.13370827447864536142):0.10334770583478845862):0.02564744844417600825):0.02508227333781383114):0.01819862989945150722):0.02308107125383187727,(22:0.31739274995870708773,(27:0.23410762389685682572,(21:0.14849732273878749056,48:0.12559773753821823483):0.16502103951659963244):0.04397964794085658380):0.02037415139548049911):0.05108563405675500824,(91:0.13068856603521689097,94:0.10946035608791514215):0.10445100950281226149,63:0.27118379138024001351);
	TREE Rozal_tree_12 = ((51:0.14063139291423845667,50:0.10583746659551854230):0.13748489662990678872,(99:0.22972251863608422751,((((4:0.14993111796550284698,90:0.18275052388187773555):0.02825221395476175054,(8:0.12006257407328577158,(97:0.12446468654147525845,61:0.12861197422439982208):0.05030334427336138892):0.04243249614268521791):0.06260172272002227645,(3:0.17015641829382105454,68:0.16283114620631858327):0.03301135418839450109):0.07426530175300942449,(((((44:0.18847395624236301659,59:0.20282568751629614923):0.02746765153669302253,(70:0.13389222383160534480,46:0.14041112969210442496):0.11258856596316708931):0.02562423905621310366,(((((2:0.04354061715777671204,64:0.05142251995782216867):0.21706403422999126507,43:0.28911513936253219192):0.03582003534210271428,((12:0.02808663334618198906,11:0.02293853115743938603):0.33661174131495863460,((5:0.21321749489687802370,(89:0.13807411021126567152,7:0.18374533418639291127):0.02965849743471974179):0.02994004686665271628,69:0.25672686974551223171):0.02045955667683831830):0.03614230640021427743):0.03519319063201863801,((83:0.36992030606548698124,(10:0.18328339114273986543,1:0.13520375922560365356):0.15511547244334825124):0.03391037922708462632,(((9:0.32549492724227691021,(58:0.40772028668345067226,(25:0.27015714362609261068,20:0.30090967420197667348):0.09870650447674456096):0.03363320264246512370):0.04888026205761870913,((26:0.41270426814737692922,60:0.55617661154708786242):0.05793193012942298575,(((6:0.51358386577737558110,(95:0.31391345674103687813,65:0.53230268600087737862):0.23747508813143053397):0.04116858247632122769,(62:0.31344148170744062787,93:0.43115238774295888691):0.10136359987999390975):0.03841821450493951989,((45:0.43007740097006458280,42:0.49215044527899726168):0.05442471642292919659,(23:0.54218483881877932440,19:0.38993652815340301698):0.06458990072377131242):0.02890377261673414411):0.03910319225545975941):0.05105285107733606442):0.05448755047490261988,57:0.58343264544356532308):0.04184082125113594564):0.02058321645751304274):0.03060373410477610495,((63:0.27315568657071015446,(94:0.10780319076236648257,91:0.12897461354762293495):0.10456834192443173470):0.05095029611481128456,((27:0.23398684088540910864,(21:0.14753705187549162603,48:0.12231702796139344580):0.16659972842162834583):0.04546410406768212203,22:0.31237682459409399360):0.01999859540467166519):0.02331354180613707389):0.01880839458852304885):0.05313666857331229842,(((24:0.18537821054509864838,47:0.16656110390094255869):0.05015408445031445395,96:0.27207283074741844819):0.04518041304661455509,((98:0.14949486168397460584,49:0.21830468470190106389):0.10561855146382514992,67:0.26323830275093013098):0.02445180672441580119):0.08358213014196294588):0.06455296884702295401,(92:0.26514867366104966084,(88:0.29535012606621502407,66:0.25764182702417426363):0.02939415833227978711):0.03086972146446823745):0.04042870884026763395):0.09952858517872165134):0.10326106602386264655,87:0.24857853279699751448);
	TREE Rozal_tree_13 = ((24:0.18656472474028967801,47:0.16685500360512156570):0.04940362072857473058,(((98:0.14658031127518605929,49:0.21817020797769023921):0.10122927350220781162,67:0.26007547725629925894):0.02444473877169338338,((((70:0.13204923636718407520,46:0.13999040225211875632):0.11399865970612291233,(44:0.18642541330694650803,59:0.20289610579951838920):0.02812673634934065997):0.02454192790822522924,(((((2:0.04145290798905624380,64:0.04931557771543926966):0.21986562404448836694,43:0.29197632805804557554):0.03488991283042480740,((11:0.02174784126057027062,12:0.02706252953860610599):0.33746598438823660615,(((89:0.13732182134438178367,7:0.18535759647604779787):0.02996094965726396955,5:0.21602365187019098580):0.02877635691820200001,69:0.25398772434675320753):0.02067345472276243060):0.03520441444812331955):0.03529566470557583130,((1:0.13232721391118210108,10:0.17915207389339105060):0.18710914711353349160,((((26:0.41116021059409119109,60:0.55951975072943360701):0.05942150333727030942,((((95:0.31281703382593001317,65:0.52982830147743631422):0.23626571920580838326,6:0.51557725603140658333):0.04073581951501757670,(93:0.42993186033234187526,62:0.31199768652604303876):0.10224155952164715178):0.03898403538524621709,((23:0.54204420225851235315,19:0.38985805152723163047):0.06522233777561320389,(45:0.42912102286818448738,42:0.48767868065580927128):0.05326289534041101642):0.02858016147095193693):0.03813262114226864674):0.05073471428418410700,(9:0.32786775480738272748,((25:0.27047734820841923264,20:0.29734752349859983056):0.09491597914535632174,58:0.40931902334980713176):0.03337886987329898025):0.04944501787208289284):0.05874098995861145450,(84:0.34920986576417506475,57:0.51253049041253018192):0.07294665057132058983):0.03792055270031364361):0.02150888293533642290):0.03065068755652091900,((22:0.31082196736831757544,((48:0.12325971574871866232,21:0.14594520082011117057):0.16553433222938021552,27:0.23212596594851347964):0.04512559209937257176):0.01995516820993395793,(63:0.27400756356264288627,(94:0.10351634792801092666,91:0.12700044593918979885):0.10524441519308483373):0.04965867106712137935):0.02258986964673528886):0.01902572137159196097):0.05272651442616485551,((((87:0.24755096985234811835,(50:0.10567498943235327513,51:0.14100213105712222639):0.13618780639242283881):0.10444769615961331521,99:0.23051028919368818371):0.09972915568981603751,((68:0.16195027411287293839,3:0.16852627371345563212):0.03301295563747676243,(((61:0.12640146425213008574,97:0.12081973854621942677):0.04931685024583078170,8:0.11762892472788974429):0.04302495741571765731,(90:0.18346271323434737432,4:0.14882301068013442658):0.02847568527060539978):0.06120310235209253796):0.07413745396260590370):0.04018478333070941988,(92:0.26306887227826247777,(88:0.29536575353674310307,66:0.25470310001711721215):0.02917826904557612247):0.03267324389580436583):0.06516551997105946015):0.08458501242065867565):0.04507067859372312219,96:0.27192795723639606731);
	TREE Rozal_tree_14 = ((87:0.24638416342199348508,(51:0.14061546451556464210,50:0.10691859421158490806):0.13541578643444748820):0.10363043380356573575,(((3:0.17212413325179803936,68:0.16479783197701980413):0.03317082640596543536,((8:0.12036747521811685946,(61:0.12816971661457485232,97:0.12433810360663792582):0.04967202915936007324):0.04461938136135904648,(90:0.18522678992068938864,4:0.14903634377096053321):0.02822863332942071937):0.06276326619316711930):0.07491614689313728925,(((((46:0.14179564573439976116,70:0.13586382862663501370):0.11321595100349776675,(44:0.19404327673097149232,59:0.20321974792748873084):0.02747361270222785715):0.02519656598502370559,((((((9:0.32975304602318056268,(58:0.41427933784423431884,(25:0.27137190794226595525,20:0.30294405527201878625):0.09776058766417382306):0.03266810215538022005):0.05109027012706874454,((26:0.42082716777386058871,60:0.56080743544432176684):0.05799426524861918397,(((6:0.52132120497233491729,(95:0.31683641884409924350,65:0.53702683918158278242):0.23580197108311670706):0.04158721440602530101,(62:0.31298498389428741628,93:0.43588415283217429863):0.10290318738468928750):0.03649948048456246041,((45:0.42527915702447804946,42:0.49344251091766716533):0.05549497861004100419,(19:0.39416138250972121426,23:0.54352943646136619993):0.06372843443623422977):0.03119585390045220494):0.03848594819642604109):0.05200111498583313147):0.06636332273418157901,(57:0.53308206683219605537,85:0.32278511102908458152):0.07329171219256991332):0.03318874657366312209,(10:0.17991520896572463228,1:0.13773159679069504890):0.19131265578902492686):0.02077537329743702615,(((64:0.05189875679592615559,2:0.04592955057236317723):0.22136154756372544705,43:0.29155380285144250063):0.03617108096347072116,((12:0.02762247109114955926,11:0.02315449725901286282):0.34257048138137946580,(((7:0.18763540388686403282,89:0.13871046782059451297):0.02968192148612374195,5:0.21742671598081203532):0.03085109805968957314,69:0.26004295778327785049):0.02085867965034478994):0.03593508055143204705):0.03542128117133954562):0.03072026660736787082,((22:0.31326095606933990201,((48:0.12171786796686623333,21:0.14809958827367442069):0.16945996513333574929,27:0.23494648985929542095):0.04437566473808444989):0.02065349717745019673,(63:0.27968375943355294755,(94:0.10977044606496327850,91:0.13156644485662827293):0.10337952025987968974):0.05256116389981853321):0.02350264754218403529):0.01921789161084344610):0.05288842288084976556,(((47:0.16903682152071794476,24:0.18943024787347631510):0.04973373212762345619,96:0.27536877172881751852):0.04610709029914437235,((98:0.14998248320286214352,49:0.22089006817347453526):0.10375091583376901128,67:0.26662255883505131537):0.02481947722600985964):0.08414167863851872153):0.06629660877895579563,(92:0.26412353773496133336,(66:0.25483750815444100590,88:0.30026670273516786747):0.02872508762323445694):0.03340244130311105508):0.03987250410684460566):0.09763939948761883592,99:0.23496156059516506986);
