# Supplementary material for: Leveraging single-cell genomics to expand the fungal tree of life
Source: Nat Microbiol. 2018 Oct 8;3(12):1417–28. doi: 10.1038/s41564-018-0261-0 (PMC6784888; doi:10.1038/s41564-018-0261-0)
Supplement: Supplementary file 11 — Contains 1 phylogenetic tree, built using the co-assemblies and presented graphically as Figure 1. [file 41564_2018_261_MOESM11_ESM.txt]

#NEXUS

BEGIN TAXA;
	TITLE Taxa;
	DIMENSIONS NTAX=99;
	TAXLABELS
		Allma1 Anasp1 Artol1 Aspfu_A1163_1 Batde5 Bigna1 Blyhe1 Botci1 Capow Catan2 Caupr1 Caupr_SCcomb Caupr_TAUBsc Caupr_TAUCsc Caupr_TAUGsc Caupr_TAUHsc Caupr_TAUNsc Caupr_TAUOsc Chlre4 Cioin2 Coere1 Conco1 Cyame Dacsp1 Dappu1 Dicpu1 DimcrSC1 Dimcr_AHPZNsc Dimcr_AHPZOsc Dimcr_AHPZPsc Dimcr_AHPZSsc Dimcr_AHPZTsc Dimcr_AHPZUsc Dimcr_AHPZWsc Dimcr_AHPZXsc Dimcr_AHPZYsc Dimcr_AHPZZsc Dimcr_AHSAAsc Dimcr_AHSABsc Dimcr_AHSACsc Dimcr_AHSAGsc Emihu1 Ganpr1 Gloin1 Guith1 Hesve2finisherSC Lacbi2 Linpe1 Malgl1 Metbi1 Metbi_SCcomb Metbi_UOTNsc Metbi_UOTOsc Metbi_UOTPsc Metbi_UOTSsc Metbi_UOTTsc Mitda Monbr1 Morel2 Naegr1 Neucr2 Physo3 Pipcy3_1 Pirfi3 Plafa Pneji1 Pucgr2 Pyrco1 Rhihy1 Rhior3 Rozal1_1 Rozal_AUAABsc Rozal_AUAACsc Rozal_AUAAGsc Rozal_AUAAHsc Rozal_AUAANsc Rozal_AUAAOsc Rozal_AUAAPsc Rozal_AUAASsc Rozal_NTBWsc Rozal_NTBXsc Rozal_NTBYsc Rozal_NTBZsc Rozal_NTCAsc Rozal_NTCBsc Rozal_SC1 Sacce1 Schpo1 Spipu1 Stano1 Synps1 Tapde1_1 Thaps3 Thasp1 Toxgo Treme1 TriviGv29_8_2 Ustma1 Yarli1 
	;
END;


BEGIN TREES;
	Title Correct_tree;
	LINK Taxa = Taxa;
	TRANSLATE
[1]		1 Allma1,
[2]		2 Anasp1,
[3]		3 Artol1,
[4]		4 Aspfu_A1163_1,
[5]		5 Batde5,
[6]		6 Bigna1,
[7]		7 Blyhe1,
[8]		8 Botci1,
[9]		9 Capow,
[10]		10 Catan2,
[11]		11 Caupr1,
[12]		12 Caupr_SCcomb,
[13]		13 Caupr_TAUBsc,
[14]		14 Caupr_TAUCsc,
[15]		15 Caupr_TAUGsc,
[16]		16 Caupr_TAUHsc,
[17]		17 Caupr_TAUNsc,
[18]		18 Caupr_TAUOsc,
[19]		19 Chlre4,
[20]		20 Cioin2,
[21]		21 Coere1,
[22]		22 Conco1,
[23]		23 Cyame,
[24]		24 Dacsp1,
[25]		25 Dappu1,
[26]		26 Dicpu1,
[27]		27 DimcrSC1,
[28]		28 Dimcr_AHPZNsc,
[29]		29 Dimcr_AHPZOsc,
[30]		30 Dimcr_AHPZPsc,
[31]		31 Dimcr_AHPZSsc,
[32]		32 Dimcr_AHPZTsc,
[33]		33 Dimcr_AHPZUsc,
[34]		34 Dimcr_AHPZWsc,
[35]		35 Dimcr_AHPZXsc,
[36]		36 Dimcr_AHPZYsc,
[37]		37 Dimcr_AHPZZsc,
[38]		38 Dimcr_AHSAAsc,
[39]		39 Dimcr_AHSABsc,
[40]		40 Dimcr_AHSACsc,
[41]		41 Dimcr_AHSAGsc,
[42]		42 Emihu1,
[43]		43 Ganpr1,
[44]		44 Gloin1,
[45]		45 Guith1,
[46]		46 Hesve2finisherSC,
[47]		47 Lacbi2,
[48]		48 Linpe1,
[49]		49 Malgl1,
[50]		50 Metbi1,
[51]		51 Metbi_SCcomb,
[52]		52 Metbi_UOTNsc,
[53]		53 Metbi_UOTOsc,
[54]		54 Metbi_UOTPsc,
[55]		55 Metbi_UOTSsc,
[56]		56 Metbi_UOTTsc,
[57]		57 Mitda,
[58]		58 Monbr1,
[59]		59 Morel2,
[60]		60 Naegr1,
[61]		61 Neucr2,
[62]		62 Physo3,
[63]		63 Pipcy3_1,
[64]		64 Pirfi3,
[65]		65 Plafa,
[66]		66 Pneji1,
[67]		67 Pucgr2,
[68]		68 Pyrco1,
[69]		69 Rhihy1,
[70]		70 Rhior3,
[71]		71 Rozal1_1,
[72]		72 Rozal_AUAABsc,
[73]		73 Rozal_AUAACsc,
[74]		74 Rozal_AUAAGsc,
[75]		75 Rozal_AUAAHsc,
[76]		76 Rozal_AUAANsc,
[77]		77 Rozal_AUAAOsc,
[78]		78 Rozal_AUAAPsc,
[79]		79 Rozal_AUAASsc,
[80]		80 Rozal_NTBWsc,
[81]		81 Rozal_NTBXsc,
[82]		82 Rozal_NTBYsc,
[83]		83 Rozal_NTBZsc,
[84]		84 Rozal_NTCAsc,
[85]		85 Rozal_NTCBsc,
[86]		86 Rozal_SC1,
[87]		87 Sacce1,
[88]		88 Schpo1,
[89]		89 Spipu1,
[90]		90 Stano1,
[91]		91 Synps1,
[92]		92 Tapde1_1,
[93]		93 Thaps3,
[94]		94 Thasp1,
[95]		95 Toxgo,
[96]		96 Treme1,
[97]		97 TriviGv29_8_2,
[98]		98 Ustma1,
[99]		99 Yarli1;
	TREE Correct_tree = (((((((((((((((((97:0.12451563,61:0.11833332)100:0.045609724,8:0.12467456)100:0.037593443,(4:0.14456265,90:0.18196984)96:0.02738225)100:0.053403877,(68:0.15415747,3:0.1631315)99:0.028272348)100:0.079512365,(((51:0.12646802,50:0.09366265)100:0.12620132,87:0.22806506)100:0.0936399,99:0.20374483)100:0.09133244)100:0.03856985,((66:0.2498818,88:0.25406152)97:0.030286536,92:0.23865628)100:0.02824916)100:0.058533438,((((47:0.15691584,24:0.1652284)100:0.047746155,96:0.2485363)100:0.03425885,67:0.24192287)99:0.022260098,(49:0.2030529,98:0.14893785)100:0.0942824)100:0.08129684)100:0.043760218,((70:0.12880483,46:0.12789263)100:0.1086196,(44:0.19127241,59:0.19786729)87:0.025322318)99:0.024555452)99:0.020038534,((((91:0.11828706,94:0.09793857)100:0.08746086,63:0.26693138)100:0.045211975,((21:0.14082322,48:0.1062306)100:0.15612423,27:0.22060351)100:0.040574227)69:0.018442942,22:0.304239)98:0.021187464)100:0.027257886,((((12:0.036485054,11:0.036953297)100:0.2862917,69:0.21315522)97:0.028652253,((7:0.18229976,89:0.12546109)100:0.034854464,5:0.20099495)100:0.030014036)100:0.03928524,((2:0.046906557,64:0.05358075)100:0.21555132,43:0.2685387)98:0.027973415)100:0.031968266)57:0.018163156,(10:0.17206414,1:0.12980723)100:0.16838527)100:0.02692154,((86:0.02311069,71:0.029688496)100:0.2660558,57:0.47480822)100:0.06323223)100:0.06465677,(((25:0.23817869,20:0.27975044)100:0.080998026,58:0.36317018)92:0.031182477,9:0.3013768)100:0.05014219)100:0.048339766,(26:0.39520997,60:0.5206949)100:0.06367107)100:0.038781073,((((95:0.31132722,65:0.48998693)100:0.22008424,6:0.46463323)95:0.03716103,(93:0.38679162,62:0.27965638)100:0.11306171)100:0.02889304,(45:0.39996567,42:0.42349944)100:0.06551019)55:0.01941214)100:0.074701965,23:0.5009026):0.017967232,19:0.3413774);
